# Supplementary material for: Genomic Epidemiology and Evolution of Diverse Lineages of Clinical Campylobacter jejuni Cocirculating in New Hampshire, USA, 2017
Source: J Clin Microbiol. 2020 May 26;58(6):e02070-19. doi: 10.1128/JCM.02070-19 (PMC7269400; doi:10.1128/JCM.02070-19)
Supplement: Supplemental file 2 [file JCM.02070-19-sd002.xlsx]

## Sheet: Sheet1
Table S1. Parameters used in each software program to generate data
Program	Purpose	Parameters
Nullarbor 2.0.20181010	Comprehensive population analysis	--mlst campylobacter
Skesa v2.3.0 (Nullarbor)	Genome Assembly	--vector_percent 1.0
IQTree v1.6.9 (Nullarbor)	Core Gene Phylogeny	-nt AUTO -st DNA -fast -m GTR+G4
Kraken v1.0 (Nullarbor)	Species Identification	Default
Prokka v1.13.3 (Nullarbor)	Genome Annotation	--notrna --fast --mincontiglen 500
Snippy v4.3.6 (Nullarbor)	Core Genome SNPs	--force
Snippy-core v4.3.6 (Nullarbor)	Core Genome alignment from Snippy	Default
Roary v3.12.0 (Nullarbor)	Pan-genome assembly	-v -e -n -z -r
Abricate v0.8.10 (Nullarbor)	Resistance & Virulence Gene Prediction	Default
MLST 2.16.1 (Nullarbor)	Sequence Type identification	Default
fastANI v1.0	Pairwise Average Nucleotide Identity Comparisons	Default
fastGEAR	Recombination Event Prediction	Default
Splitstree v4.14.6	Visualize Potential Recombination	Default
RAxML v8.2.11	Core Genome Phylogeny for United States population	-f a -m GTRGAMMA -x 24961 -N 100 -p 14352
PlasmidFinder	Identification of Plasmids within Genomes	Default
