# Supplementary material for: Genomic Epidemiology and Evolution of Diverse Lineages of Clinical Campylobacter jejuni Cocirculating in New Hampshire, USA, 2017
Source: J Clin Microbiol. 2020 May 26;58(6):e02070-19. doi: 10.1128/JCM.02070-19 (PMC7269400; doi:10.1128/JCM.02070-19)
Supplement: Supplemental file 3 [file JCM.02070-19-sd003.xlsx]

## Sheet: NH Dataset
Table S2. Accession numbers and genome characteristics of C. jejuni genomes used in this study
Biosample	Isolate	Date of Collection	County	G+C%	bp	Contigs	N50	CDS	rRNA
PNUSAC001273	SRR5278256	December	Hillsborough	33.2	1695792	63	62637	1759	2				G+C%	bp	Contigs	N50	CDS	rRNA
PNUSAC001570	SRR5278259	December	Rockingham	33.4	1683525	60	68391	1718	2			Min	32.8	1576245	21	34459	1575	2
PNUSAC001568	SRR5278260	December	Strafford	34.2	1702504	36	99226	1757	2			Max	34.2	1816844	78	197591	1918	3
PNUSAC001571	SRR5278261	January	Grafton	33.7	1586398	38	98651	1588	2			Mean	33.6442	1.69699e+06	47.9615	94950.9	1742.94	2.09615
PNUSAC001572	SRR5278267	January	Rockingham	33.5	1766742	71	69046	1825	2
PNUSAC001575	SRR5278268	January	Hillsborough	33.6	1639042	27	155091	1669	3
PNUSAC001585	SRR5278269	January	Hillsborough	33.3	1727318	66	64479	1761	2
PNUSAC001583	SRR5278270	January	Merrimack	33.1	1627149	56	61996	1668	2
PNUSAC001573	SRR5278271	January	Rockingham	33.5	1702312	37	90151	1763	2
PNUSAC001574	SRR5278272	January	Strafford	33.8	1717978	55	100016	1781	2
PNUSAC001576	SRR5278281	January	Merrimack	33.6	1709623	36	138548	1774	2
PNUSAC001586	SRR5278282	February	Grafton	33.4	1804562	70	94173	1871	2
PNUSAC001584	SRR5278283	February	Rockingham	34.1	1633966	38	96065	1658	2
PNUSAC001582	SRR5278288	January	Rockingham	33.5	1759051	73	67636	1864	3
PNUSAC001632	SRR5460098	February	Grafton	34.1	1732265	77	46301	1791	2
PNUSAC001633	SRR5460099	February	Carroll	34.2	1730671	68	56535	1794	2
PNUSAC001806	SRR5460100	March	Rockingham	33.9	1814800	55	119980	1915	2
PNUSAC001805	SRR5460101	March	Rockingham	33.6	1816844	43	142160	1918	2
PNUSAC001808	SRR5460102	March	Hillsborough	34.1	1674661	25	197591	1723	2
PNUSAC001807	SRR5460103	March	Hillsborough	34.1	1640501	21	187892	1647	3
PNUSAC001810	SRR5460105	March	Rockingham	33.8	1723319	50	73427	1780	2
PNUSAC001811	SRR5460106	March	Rockingham	33.6	1697364	57	115579	1734	3
PNUSAC002045	SRR5648400	May	Grafton	34	1601870	38	150483	1611	2
PNUSAC002042	SRR5648465	April	Grafton	33.6	1710605	40	82651	1749	2
PNUSAC002036	SRR5648496	April	Rockingham	33.9	1725832	46	134017	1787	2
PNUSAC002041	SRR5648499	April	Merrimack	33.7	1705528	37	92540	1770	2
PNUSAC002039	SRR5648503	April	Rockingham	33.6	1739056	42	106273	1788	2
PNUSAC002038	SRR5648749	April	Grafton	33.7	1799151	54	80512	1882	3
PNUSAC002043	SRR5648753	April	Belknap	33.8	1638967	24	117138	1663	2
PNUSAC002035	SRR5648754	April	Grafton	33.7	1634020	26	114760	1653	2
PNUSAC002037	SRR5648756	April	Hillsborough	33.8	1772643	55	110281	1808	2
PNUSAC002044	SRR5648760	May	Grafton	34	1703635	50	78192	1754	2
PNUSAC002302	SRR5859317	June	Merrimack	33.7	1725343	76	55695	1789	2
PNUSAC002299	SRR5859321	May	Hillsborough	33.8	1639204	56	75238	1645	2
PNUSAC002300	SRR5859325	May	Hillsborough	33.6	1680101	46	80827	1737	2
PNUSAC002303	SRR5859326	June	Grafton	33.6	1671790	78	39162	1705	2
PNUSAC002301	SRR5859329	May	Grafton	33.6	1679634	51	61940	1723	2
PNUSAC002304	SRR5859331	June	Rockingham	33.6	1767309	48	85823	1824	2
PNUSAC002675	SRR6014507	June	Strafford	32.8	1680091	30	102565	1716	2
PNUSAC002679	SRR6014884	July	Sullivan	33.4	1782174	42	105120	1842	2
PNUSAC002682	SRR6014979	July	Grafton	33.7	1679024	40	92532	1726	2
PNUSAC002681	SRR6014981	July	Rockingham	33.8	1675455	29	91112	1710	2
PNUSAC002683	SRR6014983	July	Merrimack	33.6	1628033	40	73311	1653	2
PNUSAC002676	SRR6014985	June	Grafton	33.1	1633548	35	99039	1660	2
PNUSAC002680	SRR6015024	July	Hillsborough	33.8	1682225	33	96493	1715	2
PNUSAC002678	SRR6015027	June	Grafton	33.5	1692478	68	61849	1747	2
PNUSAC002880	SRR6152533	July	Strafford	33.8	1713810	53	67713	1745	2
PNUSAC003052	SRR6238087	August	Strafford	33.2	1705306	72	44252	1755	2
PNUSAC003329	SRR6359020	October	Strafford	33.6	1679192	29	96268	1727	2
PNUSAC003328	SRR6359021	October	Strafford	34	1576245	78	34459	1575	2
PNUSAC001581	SRR6464242	January	Hillsborough	33	1635186	23	144569	1661	2
PNUSAC002046	SRR6464246	May	Grafton	33.2	1699626	33	157061	1755	2

## Sheet: US 100K Pathogen Dataset
Table S2. Accession numbers and genome characteristics of C. jejuni genomes used in this study
#Organism Group	Strain	Serovar	Isolate	Create Date	Location	Isolation Source	Isolation type	Host	SNP cluster	Min-same	Min-diff	BioSample	Assembly	AMR genotypes	K-mer group					Campylobacter+Clinical + Humans + USA Isolate
Campylobacter jejuni	32488		PDT000016313.2	2013-07-17T21:27:54Z	USA: NY		clinical	Homo sapiens	PDS000022810.5	0	0	SAMN02179883	GCA_000430385.1_ASM43038v1_genomic	blaOXA-452=COMPLETE	PDG000000003.1021		FALSE
Campylobacter jejuni	FDAARGOS_264		PDT000201410.2	2018-01-20T01:02:15Z	USA:CO	human feces	clinical	Homo sapiens				SAMN04875590	GCA_002082995.2_ASM208299v2_genomic	blaOXA=COMPLETE	PDG000000003.1021		FALSE
Campylobacter jejuni	FDAARGOS_263		PDT000221673.1	2017-06-27T14:12:51Z	USA:VA	feces	clinical	Homo sapiens	PDS000000141.10	0	0	SAMN04875589	GCA_002209025.1_ASM220902v1_genomic	blaOXA-193=COMPLETE	PDG000000003.1021		FALSE
Campylobacter jejuni	FDAARGOS_265		PDT000221674.1	2017-06-27T14:13:10Z	USA:VA	human	clinical	Homo sapiens				SAMN04875591	GCA_002209045.1_ASM220904v1_genomic	blaOXA-61=COMPLETE tet(O)=COMPLETE	PDG000000003.1021		FALSE
Campylobacter jejuni	FDAARGOS_422		PDT000253647.1	2017-10-18T17:53:12Z	USA:VA	human	clinical	Homo sapiens	PDS000016643.1		0	SAMN07312466	GCA_002587105.1_ASM258710v1_genomic	blaOXA-193=COMPLETE gyrA_T86I=POINT	PDG000000003.1021		FALSE
Campylobacter jejuni	CFSAN065415		PDT000271757.1	2017-12-12T16:02:06Z	USA:CO	feces	clinical	Homo sapiens	PDS000011803.14	2	0	SAMN08054957	GCA_002834105.1_CFSAN065415_genomic	blaOXA-193=COMPLETE	PDG000000003.1021		FALSE
Campylobacter jejuni	TW19270-1		PDT000413671.1	2018-12-03T21:37:44Z	USA:MI	stool	clinical	Homo sapiens				SAMN10506138	GCA_004827705.1_PDT000413671.1_genomic	blaOXA-193=COMPLETE gyrA_T86I=POINT tet(O)=COMPLETE	PDG000000003.1021		FALSE
Campylobacter jejuni	TW19269-2		PDT000413758.1	2018-12-03T21:38:08Z	USA:MI	stool	clinical	Homo sapiens				SAMN10506148	GCA_004827945.1_PDT000413758.1_genomic	50S_L22_A103V=POINT ant(6)-Ia=PARTIAL_END_OF_CONTIG aph(3')-IIIa=COMPLETE sat4=COMPLETE tet(O)=COMPLETE	PDG000000003.1021		FALSE
Campylobacter jejuni	TW19271-1		PDT000413672.1	2018-12-03T21:37:45Z	USA:MI	stool	clinical	Homo sapiens				SAMN10506141	GCA_004828035.1_PDT000413672.1_genomic	blaOXA-193=COMPLETE tet(O)=COMPLETE	PDG000000003.1021		FALSE
Campylobacter jejuni	TW19277-2		PDT000413668.1	2018-12-03T21:37:44Z	USA:MI	stool	clinical	Homo sapiens				SAMN10506159	GCA_004828065.1_PDT000413668.1_genomic	50S_L22_A103V=POINT gyrA_T86I=POINT	PDG000000003.1021		FALSE
Campylobacter jejuni	TW19278-2		PDT000413670.1	2018-12-03T21:37:44Z	USA:MI	stool	clinical	Homo sapiens	PDS000048385.11	2	2	SAMN10506174	GCA_004828125.1_PDT000413670.1_genomic	blaOXA-193=COMPLETE tet(O)=COMPLETE	PDG000000003.1021		FALSE
Campylobacter jejuni	TW19259-1		PDT000413780.1	2018-12-03T21:38:40Z	USA:MI	stool	clinical	Homo sapiens	PDS000051261.17	3	5	SAMN10506078	GCA_004828525.1_PDT000413780.1_genomic	50S_L22_A103V=POINT gyrA_T86I=POINT	PDG000000003.1021		FALSE
Campylobacter jejuni	TW19279-3		PDT000413662.1	2018-12-03T21:37:42Z	USA:MI	stool	clinical	Homo sapiens				SAMN10506175	GCA_004828825.1_PDT000413662.1_genomic	blaOXA-193=COMPLETE	PDG000000003.1021		FALSE
Campylobacter jejuni	TW19281-2		PDT000413661.1	2018-12-03T21:37:42Z	USA:MI	stool	clinical	Homo sapiens	PDS000022399.34	6	7	SAMN10506176	GCA_004828845.1_PDT000413661.1_genomic	blaOXA-193=COMPLETE	PDG000000003.1021		FALSE
Campylobacter jejuni	TW19272-1		PDT000413664.1	2018-12-03T21:37:42Z	USA:MI	stool	clinical	Homo sapiens	PDS000051261.17	3	6	SAMN10506152	GCA_004828925.1_PDT000413664.1_genomic	50S_L22_A103V=POINT gyrA_T86I=POINT	PDG000000003.1021		FALSE
Campylobacter jejuni	TW19266-1		PDT000413782.1	2018-12-03T21:38:41Z	USA:MI	stool	clinical	Homo sapiens				SAMN10506165	GCA_004829305.1_PDT000413782.1_genomic	50S_L22_A103V=POINT tet(O)=COMPLETE	PDG000000003.1021		FALSE
Campylobacter jejuni	TW19322		PDT000415637.1	2018-12-10T22:52:23Z	USA:MI	stool	clinical	Homo sapiens	PDS000055909.2	3	2	SAMN10506164	GCA_004835485.1_PDT000415637.1_genomic	aph(3')-IIIa=COMPLETE blaOXA-193=COMPLETE tet(O)=COMPLETE	PDG000000003.1021		FALSE
Campylobacter jejuni	TW19122-1		PDT000415641.1	2018-12-10T22:52:24Z	USA:MI	stool	clinical	Homo sapiens	PDS000011725.45	6	7	SAMN10506167	GCA_004835525.1_PDT000415641.1_genomic	50S_L22_A103V=POINT blaOXA-603=COMPLETE	PDG000000003.1021		FALSE
Campylobacter jejuni	TW19108-2		PDT000416415.1	2018-12-12T01:52:00Z	USA:MI	stool	clinical	Homo sapiens	PDS000048716.16	18	18	SAMN10506171	GCA_004835985.1_PDT000416415.1_genomic	blaOXA-184=COMPLETE gyrA_T86I=POINT tet(O)=COMPLETE	PDG000000003.1021		FALSE
Campylobacter jejuni	TW19144-1		PDT000421818.1	2018-12-20T18:48:20Z	USA:MI	stool	clinical	Homo sapiens				SAMN10506069	GCA_004839405.1_PDT000421818.1_genomic	blaOXA-193=COMPLETE gyrA_T86I=POINT tet(O)=COMPLETE	PDG000000003.1021		FALSE
Campylobacter jejuni	TW19291-2		PDT000421832.1	2018-12-20T18:48:22Z	USA:MI	stool	clinical	Homo sapiens	PDS000022294.101	20	9	SAMN10506180	GCA_004839425.1_PDT000421832.1_genomic	50S_L22_A103V=POINT ant(6)-Ia=PARTIAL_END_OF_CONTIG aph(3')-IIIa=COMPLETE blaOXA=MISTRANSLATION sat4=COMPLETE	PDG000000003.1021		FALSE
Campylobacter jejuni	TW19128-1		PDT000421806.1	2018-12-20T18:48:13Z	USA:MI	stool	clinical	Homo sapiens	PDS000021354.65	15	14	SAMN10506188	GCA_004839965.1_PDT000421806.1_genomic	50S_L22_A103V=POINT gyrA_T86I=POINT tet(O)=COMPLETE	PDG000000003.1021		FALSE
Campylobacter jejuni	TW19151-1		PDT000421809.1	2018-12-20T18:48:18Z	USA:MI	stool	clinical	Homo sapiens				SAMN10506132	GCA_004840025.1_PDT000421809.1_genomic	gyrA_T86I=POINT tet(O)=COMPLETE	PDG000000003.1021		FALSE
Campylobacter jejuni	TW19126-1		PDT000421780.1	2018-12-20T18:48:09Z	USA:MI	stool	clinical	Homo sapiens	PDS000054759.10	13	14	SAMN10506055	GCA_004840185.1_PDT000421780.1_genomic	blaOXA-193=COMPLETE	PDG000000003.1021		FALSE
Campylobacter jejuni	TW19125-1		PDT000421795.1	2018-12-20T18:48:11Z	USA:MI	stool	clinical	Homo sapiens	PDS000022855.30	7	8	SAMN10506109	GCA_004840285.1_PDT000421795.1_genomic	blaOXA-591=COMPLETE gyrA_T86I=POINT tet(O)=COMPLETE	PDG000000003.1021		FALSE
Campylobacter jejuni	TW19306		PDT000431636.1	2019-01-07T21:55:28Z	USA:MI	stool	clinical	Homo sapiens	PDS000023740.2	36	32	SAMN10506181	GCA_004844305.1_PDT000431636.1_genomic	50S_L22_A103V=POINT blaOXA-184=COMPLETE tet(O)=COMPLETE	PDG000000003.1021		FALSE
Campylobacter jejuni	TW19299-1		PDT000431615.1	2019-01-07T21:55:23Z	USA:MI	stool	clinical	Homo sapiens				SAMN10506168	GCA_004844845.1_PDT000431615.1_genomic	gyrA_T86I=POINT tet(O)=COMPLETE	PDG000000003.1021		FALSE
Campylobacter jejuni	TW19300-1		PDT000431727.1	2019-01-07T21:55:52Z	USA:MI	stool	clinical	Homo sapiens	PDS000022566.24	12	39	SAMN10506133	GCA_004845485.1_PDT000431727.1_genomic	blaOXA-193=COMPLETE	PDG000000003.1021		FALSE
Campylobacter jejuni	TW19293-1		PDT000431612.1	2019-01-07T21:55:22Z	USA:MI	stool	clinical	Homo sapiens	PDS000040291.1	14		SAMN10506077	GCA_004845505.1_PDT000431612.1_genomic	blaOXA-583=COMPLETE gyrA_T86I=POINT	PDG000000003.1021		FALSE
Campylobacter jejuni	TW19288-1		PDT000431746.1	2019-01-07T21:55:58Z	USA:MI	stool	clinical	Homo sapiens				SAMN10506073	GCA_004845525.1_PDT000431746.1_genomic	blaOXA=COMPLETE	PDG000000003.1021		FALSE
Campylobacter jejuni	TW19303-1		PDT000431743.1	2019-01-07T21:55:57Z	USA:MI	stool	clinical	Homo sapiens				SAMN10506156	GCA_004845565.1_PDT000431743.1_genomic		PDG000000003.1021		FALSE
Campylobacter jejuni	TW19276-3		PDT000439427.1	2019-01-14T18:07:31Z	USA:MI	stool	clinical	Homo sapiens	PDS000043962.6	11	12	SAMN10734826	GCA_004847805.1_PDT000439427.1_genomic	blaOXA-193=COMPLETE	PDG000000003.1021		FALSE
Campylobacter jejuni	TW19321		PDT000442833.1	2019-01-18T13:53:07Z	USA:MI	stool	clinical	Homo sapiens				SAMN10506163	GCA_004848065.1_PDT000442833.1_genomic	blaOXA-466=COMPLETE	PDG000000003.1021		FALSE
Campylobacter jejuni	TW19309		PDT000442835.1	2019-01-18T13:53:08Z	USA:MI	stool	clinical	Homo sapiens	PDS000041357.1		6	SAMN10506059	GCA_004848125.1_PDT000442835.1_genomic	blaOXA-184=COMPLETE	PDG000000003.1021		FALSE
Campylobacter jejuni	TW19315		PDT000442837.1	2019-01-18T13:53:08Z	USA:MI	stool	clinical	Homo sapiens	PDS000011725.45	0	8	SAMN10506185	GCA_004848155.1_PDT000442837.1_genomic	50S_L22_A103V=POINT blaOXA-603=COMPLETE	PDG000000003.1021		FALSE
Campylobacter jejuni	TW19318		PDT000442836.1	2019-01-18T13:53:08Z	USA:MI	stool	clinical	Homo sapiens	PDS000041366.2	0	16	SAMN10506070	GCA_004848165.1_PDT000442836.1_genomic	aph(3')-IIIa=COMPLETE blaOXA-461=COMPLETE tet(O)=COMPLETE	PDG000000003.1021		FALSE
Campylobacter jejuni	TW19308		PDT000442841.1	2019-01-18T13:53:09Z	USA:MI	stool	clinical	Homo sapiens	PDS000022508.2	17		SAMN10506186	GCA_004848195.1_PDT000442841.1_genomic	50S_L22_A103V=POINT blaOXA-460=COMPLETE tet(O)=COMPLETE	PDG000000003.1021		FALSE
Campylobacter jejuni	TW19320		PDT000442838.1	2019-01-18T13:53:08Z	USA:MI	stool	clinical	Homo sapiens	PDS000055909.2	16	16	SAMN10506154	GCA_004848215.1_PDT000442838.1_genomic	blaOXA-193=COMPLETE tet(O)=COMPLETE	PDG000000003.1021		FALSE
Campylobacter jejuni	TW19316		PDT000442847.1	2019-01-18T14:54:29Z	USA:MI	stool	clinical	Homo sapiens	PDS000021354.65	7	6	SAMN10506057	GCA_004848285.1_PDT000442847.1_genomic	50S_L22_A103V=POINT gyrA_T86I=POINT tet(O)=COMPLETE	PDG000000003.1021		FALSE
Campylobacter jejuni	TW19317		PDT000442846.1	2019-01-18T13:53:10Z	USA:MI	stool	clinical	Homo sapiens	PDS000041366.2	0	16	SAMN10506068	GCA_004848305.1_PDT000442846.1_genomic	aph(3')-IIIa=COMPLETE blaOXA-461=COMPLETE tet(O)=COMPLETE	PDG000000003.1021		FALSE
Campylobacter jejuni	TW19319-1		PDT000442840.1	2019-01-18T13:53:09Z	USA:MI	stool	clinical	Homo sapiens	PDS000011725.45	0	8	SAMN10506177	GCA_004849485.1_PDT000442840.1_genomic	50S_L22_A103V=POINT blaOXA-603=COMPLETE	PDG000000003.1021		FALSE
Campylobacter jejuni	TW19314		PDT000442843.1	2019-01-18T13:53:10Z	USA:MI	stool	clinical	Homo sapiens	PDS000011725.45	0	8	SAMN10506178	GCA_004849725.1_PDT000442843.1_genomic	50S_L22_A103V=POINT blaOXA-603=COMPLETE	PDG000000003.1021		FALSE
Campylobacter jejuni	TW19290-1-1		PDT000452674.1	2019-01-25T15:55:28Z	USA:MI	stool	clinical	Homo sapiens	PDS000021691.13	5		SAMN10506110	GCA_004852565.1_PDT000452674.1_genomic	blaOXA-447=COMPLETE	PDG000000003.1021		FALSE
Campylobacter jejuni	TW19298-3		PDT000439398.1	2019-01-14T18:07:25Z	USA:MI	stool	clinical	Homo sapiens	PDS000040741.4		12	SAMN10506172	GCA_004890555.1_PDT000439398.1_genomic	50S_L22_A103V=POINT	PDG000000003.1021		FALSE
Campylobacter jejuni	TW19140-1		PDT000439428.1	2019-01-14T18:07:32Z	USA:MI	stool	clinical	Homo sapiens				SAMN10506066	GCA_004890575.1_PDT000439428.1_genomic	blaOXA-184=COMPLETE	PDG000000003.1021		FALSE
Campylobacter jejuni	TW19313		PDT000442844.1	2019-01-18T13:53:10Z	USA:MI	stool	clinical	Homo sapiens	PDS000041366.2	0	16	SAMN10506111	GCA_004890895.1_PDT000442844.1_genomic	aph(3')-IIIa=COMPLETE blaOXA-461=COMPLETE tet(O)=COMPLETE	PDG000000003.1021		FALSE
Campylobacter jejuni	TW19310		PDT000442845.1	2019-01-18T13:53:10Z	USA:MI	stool	clinical	Homo sapiens				SAMN10506063	GCA_004890915.1_PDT000442845.1_genomic	50S_L22_A103V=POINT blaOXA-193=COMPLETE gyrA_T86I=POINT tet(O)=COMPLETE	PDG000000003.1021		FALSE
Campylobacter jejuni	TW19252-1		PDT000413779.1	2018-12-03T21:38:40Z	USA:MI	stool	clinical	Homo sapiens	PDS000021354.65	10	3	SAMN10506076	GCA_004893175.1_PDT000413779.1_genomic	50S_L22_A103V=POINT gyrA_T86I=POINT tet(O)=COMPLETE	PDG000000003.1021		FALSE
Campylobacter jejuni	TW19312		PDT000442842.1	2019-01-18T13:53:09Z	USA:MI	stool	clinical	Homo sapiens	PDS000021059.55	3	4	SAMN10506074	GCA_004894895.1_PDT000442842.1_genomic	blaOXA-449=COMPLETE gyrA_T86I=POINT tet(O)=COMPLETE	PDG000000003.1021		FALSE
Campylobacter jejuni	TW19323		PDT000415622.1	2018-12-10T22:52:19Z	USA:MI	stool	clinical	Homo sapiens	PDS000054641.24	2	5	SAMN10506166	GCA_004897715.1_PDT000415622.1_genomic	blaOXA-61=COMPLETE	PDG000000003.1021		FALSE
Campylobacter jejuni	TW19100-1		PDT000416384.1	2018-12-11T22:45:01Z	USA:MI	stool	clinical	Homo sapiens	PDS000052115.4	2	1	SAMN10506160	GCA_004897875.1_PDT000416384.1_genomic	blaOXA-193=COMPLETE tet(O)=COMPLETE	PDG000000003.1021		FALSE
Campylobacter jejuni	TW19149-1		PDT000421820.1	2018-12-20T18:48:20Z	USA:MI	stool	clinical	Homo sapiens	PDS000048385.11	0	0	SAMN10506129	GCA_004904295.1_PDT000421820.1_genomic	blaOXA-193=COMPLETE tet(O)=COMPLETE	PDG000000003.1021		FALSE
Campylobacter jejuni	TW19301-1		PDT000431632.1	2019-01-07T21:55:28Z	USA:MI	stool	clinical	Homo sapiens	PDS000021559.13		4	SAMN10506144	GCA_004904575.1_PDT000431632.1_genomic	50S_L22_A103V=POINT blaOXA-184=COMPLETE tet(O)=COMPLETE	PDG000000003.1021		FALSE
Campylobacter jejuni	TW19296-1		PDT000431692.1	2019-01-07T21:55:43Z	USA:MI	stool	clinical	Homo sapiens	PDS000021484.4	1	0	SAMN10506137	GCA_004904915.1_PDT000431692.1_genomic	aph(3')-IIIa=COMPLETE blaOXA-193=COMPLETE tet(O)=COMPLETE	PDG000000003.1021		FALSE
Campylobacter jejuni	TW19292-1		PDT000431687.1	2019-01-07T21:55:42Z	USA:MI	stool	clinical	Homo sapiens	PDS000037232.2		22	SAMN10506065	GCA_004905115.1_PDT000431687.1_genomic	50S_L22_A103V=POINT tet(O)=COMPLETE	PDG000000003.1021		FALSE
Campylobacter jejuni	TW19294-1		PDT000431708.1	2019-01-07T21:55:48Z	USA:MI	stool	clinical	Homo sapiens				SAMN10506067	GCA_004905635.1_PDT000431708.1_genomic	blaOXA-193=COMPLETE gyrA_T86I=POINT	PDG000000003.1021		FALSE
Campylobacter jejuni	TW19297-1		PDT000431597.1	2019-01-07T21:55:19Z	USA:MI	stool	clinical	Homo sapiens	PDS000048692.14	5	10	SAMN10506162	GCA_004905875.1_PDT000431597.1_genomic	blaOXA-61=COMPLETE	PDG000000003.1021		FALSE
Campylobacter jejuni	TW19307		PDT000431755.1	2019-01-07T21:55:59Z	USA:MI	stool	clinical	Homo sapiens	PDS000021484.4	1	1	SAMN10506184	GCA_004905935.1_PDT000431755.1_genomic	aph(3')-IIIa=COMPLETE blaOXA-193=COMPLETE tet(O)=COMPLETE	PDG000000003.1021		FALSE
Campylobacter jejuni	TW19302		PDT000431716.1	2019-01-07T21:55:50Z	USA:MI	stool	clinical	Homo sapiens	PDS000022040.70	15	21	SAMN10506147	GCA_004905955.1_PDT000431716.1_genomic	50S_L22_A103V=POINT	PDG000000003.1021		FALSE
Campylobacter jejuni	TW19295-1		PDT000431726.1	2019-01-07T21:55:52Z	USA:MI	stool	clinical	Homo sapiens	PDS000021968.90	1	2	SAMN10506136	GCA_004905975.1_PDT000431726.1_genomic	blaOXA-193=COMPLETE	PDG000000003.1021		FALSE
Campylobacter jejuni	TW19311		PDT000442834.1	2019-01-18T13:53:07Z	USA:MI	stool	clinical	Homo sapiens	PDS000011725.45	1	7	SAMN10506071	GCA_004916575.1_PDT000442834.1_genomic	50S_L22_A103V=POINT blaOXA-603=COMPLETE	PDG000000003.1021		FALSE
Campylobacter jejuni	TX-ACB1500472		PDT000087336.2	2015-10-19T17:18:05Z	USA:TX	stool	clinical	Homo sapiens	PDS000038434.2	30	26	SAMN04148256	GCA_004925315.1_PDT000087336.2_genomic	50S_L22_A103V=POINT blaOXA-603=COMPLETE gyrA_T86I=POINT	PDG000000003.1021		FALSE
Campylobacter jejuni	TX-ACB1500718		PDT000087340.2	2015-10-19T17:18:05Z	USA:TX	stool	clinical	Homo sapiens	PDS000021658.18	12	16	SAMN04148264	GCA_004926915.1_PDT000087340.2_genomic	50S_L22_A103V=POINT tet(O)=COMPLETE	PDG000000003.1021		FALSE
Campylobacter jejuni	TX-ACB1500693		PDT000087338.2	2015-10-19T17:18:05Z	USA:TX	stool	clinical	Homo sapiens	PDS000022415.21	13	14	SAMN04148262	GCA_004926955.1_PDT000087338.2_genomic	blaOXA=COMPLETE	PDG000000003.1021		FALSE
Campylobacter jejuni	TX-ACB1500688		PDT000087471.2	2015-10-19T22:17:38Z	USA:TX	stool	clinical	Homo sapiens	PDS000052119.16	4	3	SAMN04148260	GCA_004927095.1_PDT000087471.2_genomic	blaOXA-193=COMPLETE tet(O)=COMPLETE	PDG000000003.1021		FALSE
Campylobacter jejuni	TX-ACB1500770		PDT000097012.2	2015-12-11T00:20:41Z	USA:TX	wound	clinical	Homo sapiens	PDS000043919.25	9	9	SAMN04148270	GCA_004928055.1_PDT000097012.2_genomic	blaOXA-193=COMPLETE	PDG000000003.1021		FALSE
Campylobacter jejuni	TX-ACB1500769		PDT000097011.2	2015-12-11T00:20:40Z	USA:TX	stool	clinical	Homo sapiens	PDS000054641.24	15	18	SAMN04148269	GCA_004928095.1_PDT000097011.2_genomic	blaOXA-61=COMPLETE	PDG000000003.1021		FALSE
Campylobacter jejuni	TX-ACB1500775		PDT000097014.2	2015-12-11T00:20:41Z	USA:TX	wound	clinical	Homo sapiens	PDS000021671.1	24	27	SAMN04148272	GCA_004928135.1_PDT000097014.2_genomic	50S_L22_A103V=POINT blaOXA-184=COMPLETE	PDG000000003.1021		FALSE
Campylobacter jejuni			PDT000082676.4	2015-12-13T02:21:17Z	USA:Boston	stool	clinical	Homo sapiens	PDS000021968.90	0	1	SAMN04022947	GCA_004928195.1_PDT000082676.4_genomic	blaOXA-193=COMPLETE	PDG000000003.1021		FALSE
Campylobacter jejuni	TX-ACB1500776		PDT000097322.2	2015-12-14T17:21:52Z	USA:TX	wound	clinical	Homo sapiens	PDS000021609.32	25	22	SAMN04148273	GCA_004928235.1_PDT000097322.2_genomic	50S_L22_A103V=POINT tet(O)=COMPLETE	PDG000000003.1021		FALSE
Campylobacter jejuni			PDT000107926.2	2016-02-20T15:24:21Z	USA:Boston	stool	clinical	Homo sapiens	PDS000021968.90	1	2	SAMN04456580	GCA_004929955.1_PDT000107926.2_genomic	blaOXA-193=COMPLETE	PDG000000003.1021		FALSE
Campylobacter jejuni			PDT000107940.2	2016-02-20T15:24:23Z	USA:Boston	stool	clinical	Homo sapiens	PDS000021221.97	7	8	SAMN04456588	GCA_004930015.1_PDT000107940.2_genomic	50S_L22_A103V=POINT blaOXA-603=COMPLETE	PDG000000003.1021		FALSE
Campylobacter jejuni	TX-ACB1301663		PDT000139796.2	2016-07-21T14:20:41Z	USA:TX	stool	clinical	Homo sapiens	PDS000026245.2	30		SAMN05371140	GCA_004934585.1_PDT000139796.2_genomic	blaOXA-193=COMPLETE	PDG000000003.1021		FALSE
Campylobacter jejuni	TX-ACB1402555		PDT000144210.2	2016-08-12T15:19:26Z	USA:TX	stool	clinical	Homo sapiens	PDS000022580.2		8	SAMN05371154	GCA_004935395.1_PDT000144210.2_genomic	blaOXA-193=COMPLETE gyrA_T86I=POINT tet(O)=COMPLETE	PDG000000003.1021		FALSE
Campylobacter jejuni			PDT000250793.2	2017-10-12T16:40:31Z	USA:Boston	stool	clinical	Homo sapiens	PDS000022783.2		19	SAMN07775526	GCA_004979285.1_PDT000250793.2_genomic	blaOXA-193=COMPLETE gyrA_T86K=POINT tet(O)=COMPLETE	PDG000000003.1021		FALSE
Campylobacter jejuni			PDT000251010.2	2017-10-12T23:37:51Z	USA:Boston	stool	clinical	Homo sapiens	PDS000022414.26	7	4	SAMN07779624	GCA_004979365.1_PDT000251010.2_genomic	tet(O)=COMPLETE	PDG000000003.1021		FALSE
Campylobacter jejuni	TX-ACB1500830		PDT000092456.2	2015-10-30T16:18:56Z	USA:TX	stool	clinical	Homo sapiens	PDS000022627.5	26		SAMN04148282	GCA_005085185.1_PDT000092456.2_genomic	blaOXA=COMPLETE	PDG000000003.1021		FALSE
Campylobacter jejuni			PDT000082670.3	2015-12-01T22:20:16Z	USA:Boston	stool	clinical	Homo sapiens	PDS000022522.17	4	9	SAMN04022955	GCA_005085335.1_PDT000082670.3_genomic	blaOXA-193=COMPLETE	PDG000000003.1021		FALSE
Campylobacter jejuni	TX-ACB1500827		PDT000092454.2	2015-10-30T16:18:56Z	USA:TX	stool	clinical	Homo sapiens				SAMN04148280	GCA_005085545.1_PDT000092454.2_genomic	blaOXA-193=COMPLETE tet(O)=COMPLETE	PDG000000003.1021		FALSE
Campylobacter jejuni	TX-ACB1500832		PDT000092457.2	2015-10-30T16:18:56Z	USA:TX	stool	clinical	Homo sapiens				SAMN04148283	GCA_005085585.1_PDT000092457.2_genomic	23S_A2075G=POINT 50S_L22_G86E=POINT gyrA_T86I=POINT tet(O)=COMPLETE	PDG000000003.1021		FALSE
Campylobacter jejuni	TX-ACB1500828		PDT000092455.2	2015-10-30T16:18:56Z	USA:TX	stool	clinical	Homo sapiens	PDS000022835.5	9		SAMN04148281	GCA_005086585.1_PDT000092455.2_genomic		PDG000000003.1021		FALSE
Campylobacter jejuni	TX-ACB1500692		PDT000087337.2	2015-10-19T17:18:05Z	USA:TX	stool	clinical	Homo sapiens				SAMN04148261	GCA_005096455.1_PDT000087337.2_genomic	blaOXA-193=COMPLETE	PDG000000003.1021		FALSE
Campylobacter jejuni	TX-ACB1500717		PDT000087339.2	2015-10-19T17:18:05Z	USA:TX	stool	clinical	Homo sapiens	PDS000022622.8	2	10	SAMN04148263	GCA_005096895.1_PDT000087339.2_genomic	50S_L22_A103V=POINT	PDG000000003.1021		FALSE
Campylobacter jejuni	TX-ACB1500474		PDT000087468.2	2015-10-19T22:17:38Z	USA:TX	stool	clinical	Homo sapiens	PDS000022415.21	15	23	SAMN04148257	GCA_005097155.1_PDT000087468.2_genomic	blaOXA=COMPLETE	PDG000000003.1021		FALSE
Campylobacter jejuni	TX-ACB1500768		PDT000093289.2	2015-11-06T22:17:41Z	USA:TX	wound	clinical	Homo sapiens	PDS000045895.21	9	11	SAMN04148268	GCA_005097285.1_PDT000093289.2_genomic	50S_L22_A103V=POINT aadE=COMPLETE blaOXA=PARTIAL_END_OF_CONTIG gyrA_T86I=POINT tet(O)=COMPLETE	PDG000000003.1021		FALSE
Campylobacter jejuni			PDT000082666.3	2015-12-01T22:20:16Z	USA:Boston	stool	clinical	Homo sapiens	PDS000021191.2		9	SAMN04022951	GCA_005097625.1_PDT000082666.3_genomic	blaOXA-193=COMPLETE tet(O)=COMPLETE	PDG000000003.1021		FALSE
Campylobacter jejuni	TX-ACB1500773		PDT000097013.2	2015-12-11T00:20:41Z	USA:TX	wound	clinical	Homo sapiens	PDS000021354.65	15	18	SAMN04148271	GCA_005098105.1_PDT000097013.2_genomic	50S_L22_A103V=POINT gyrA_T86I=POINT tet(O)=MISTRANSLATION	PDG000000003.1021		FALSE
Campylobacter jejuni			PDT000124859.2	2016-04-12T22:10:24Z	USA:Boston	stool	clinical	Homo sapiens	PDS000022617.6	10		SAMN04571744	GCA_005103425.1_PDT000124859.2_genomic	aadE=COMPLETE blaOXA-193=COMPLETE gyrA_T86I=POINT tet(O)=COMPLETE	PDG000000003.1021		FALSE
Campylobacter jejuni	TX-ACB1300711		PDT000139793.2	2016-07-21T14:20:41Z	USA:TX	stool	clinical	Homo sapiens				SAMN05371137	GCA_005103885.1_PDT000139793.2_genomic	blaOXA-193=COMPLETE	PDG000000003.1021		FALSE
Campylobacter jejuni	TX-ACB1301168		PDT000139794.2	2016-07-21T14:20:41Z	USA:TX	stool	clinical	Homo sapiens	PDS000054759.10	4	3	SAMN05371138	GCA_005103965.1_PDT000139794.2_genomic	blaOXA-193=COMPLETE gyrA_T86I=POINT tet(O)=COMPLETE	PDG000000003.1021		FALSE
Campylobacter jejuni	TX-ACB1301169		PDT000139795.2	2016-07-21T14:20:41Z	USA:TX	stool	clinical	Homo sapiens	PDS000000107.99	5	5	SAMN05371139	GCA_005103985.1_PDT000139795.2_genomic	tet(O)=COMPLETE	PDG000000003.1021		FALSE
Campylobacter jejuni	TX-ACB1302265		PDT000139798.2	2016-07-21T14:20:41Z	USA:TX	stool	clinical	Homo sapiens	PDS000021820.9	2	8	SAMN05371142	GCA_005104005.1_PDT000139798.2_genomic	blaOXA-193=COMPLETE	PDG000000003.1021		FALSE
Campylobacter jejuni	TX-ACB1302708		PDT000139800.2	2016-07-21T14:20:41Z	USA:TX	stool	clinical	Homo sapiens				SAMN05371144	GCA_005104025.1_PDT000139800.2_genomic	blaOXA-193=COMPLETE	PDG000000003.1021		FALSE
Campylobacter jejuni	TX-ACB1303352		PDT000139801.2	2016-07-21T14:20:41Z	USA:TX	stool	clinical	Homo sapiens	PDS000054759.10	13	10	SAMN05371145	GCA_005104045.1_PDT000139801.2_genomic	blaOXA-193=COMPLETE tet(O)=COMPLETE	PDG000000003.1021		FALSE
Campylobacter jejuni	TX-ACB1401020		PDT000139805.2	2016-07-21T14:20:42Z	USA:TX	stool	clinical	Homo sapiens	PDS000022908.13	20	25	SAMN05371149	GCA_005104105.1_PDT000139805.2_genomic	50S_L22_A103V=POINT	PDG000000003.1021		FALSE
Campylobacter jejuni	TX-ACB1303610		PDT000139803.2	2016-07-21T14:20:42Z	USA:TX	stool	clinical	Homo sapiens	PDS000022581.3	13		SAMN05371147	GCA_005104125.1_PDT000139803.2_genomic	blaOXA-193=COMPLETE	PDG000000003.1021		FALSE
Campylobacter jejuni	TX-ACB1303596		PDT000139802.2	2016-07-21T14:20:42Z	USA:TX	stool	clinical	Homo sapiens	PDS000056520.1	7	7	SAMN05371146	GCA_005104145.1_PDT000139802.2_genomic	blaOXA-193=COMPLETE gyrA_T86I=POINT	PDG000000003.1021		FALSE
Campylobacter jejuni	TX-ACB1400016		PDT000139804.2	2016-07-21T14:20:42Z	USA:TX	stool	clinical	Homo sapiens	PDS000054641.24	17	17	SAMN05371148	GCA_005104165.1_PDT000139804.2_genomic	blaOXA-61=COMPLETE	PDG000000003.1021		FALSE
Campylobacter jejuni	TX-ACB1401225		PDT000139806.2	2016-07-21T14:20:42Z	USA:TX	stool	clinical	Homo sapiens	PDS000022916.9	6	7	SAMN05371150	GCA_005104225.1_PDT000139806.2_genomic	blaOXA-193=COMPLETE gyrA_T86I=POINT tet(O)=COMPLETE	PDG000000003.1021		FALSE
Campylobacter jejuni	TX-ACB1403333		PDT000144212.2	2016-08-12T15:19:26Z	USA:TX	stool	clinical	Homo sapiens				SAMN05371156	GCA_005104585.1_PDT000144212.2_genomic	50S_L22_A103V=POINT blaOXA-460=COMPLETE gyrA_T86I=POINT tet(O)=COMPLETE	PDG000000003.1021		FALSE
Campylobacter jejuni	TX-ACB1401525		PDT000144208.2	2016-08-12T15:19:26Z	USA:TX	stool	clinical	Homo sapiens	PDS000044655.14	0	5	SAMN05371152	GCA_005105045.1_PDT000144208.2_genomic	blaOXA-193=COMPLETE gyrA_T86I=POINT tet(O)=COMPLETE	PDG000000003.1021		FALSE
Campylobacter jejuni	TX-ACB1403514		PDT000144213.2	2016-08-12T15:19:26Z	USA:TX	blood	clinical	Homo sapiens	PDS000024033.7	25	33	SAMN05371157	GCA_005105105.1_PDT000144213.2_genomic	blaOXA-193=COMPLETE	PDG000000003.1021		FALSE
Campylobacter jejuni	TX-ACB1500686		PDT000087469.2	2015-10-19T22:17:38Z	USA:TX	stool	clinical	Homo sapiens	PDS000021262.13	6	12	SAMN04148258	GCA_005136545.1_PDT000087469.2_genomic	50S_L22_A103V=POINT blaOXA=COMPLETE	PDG000000003.1021		FALSE
Campylobacter jejuni	TX-ACB1500687		PDT000087470.2	2015-10-19T22:17:38Z	USA:TX	stool	clinical	Homo sapiens	PDS000022301.4	24		SAMN04148259	GCA_005136565.1_PDT000087470.2_genomic	50S_L22_A103V=POINT blaOXA-611=COMPLETE gyrA_T86I=POINT tet(O)=COMPLETE	PDG000000003.1021		FALSE
Campylobacter jejuni	TX-ACB1500821		PDT000097325.2	2015-12-14T17:21:52Z	USA:TX	stool	clinical	Homo sapiens	PDS000054200.7	5	5	SAMN04148276	GCA_005137645.1_PDT000097325.2_genomic	blaOXA-193=COMPLETE tet(O)=COMPLETE	PDG000000003.1021		FALSE
Campylobacter jejuni	TX-ACB1500825		PDT000097327.2	2015-12-14T19:21:41Z	USA:TX	stool	clinical	Homo sapiens	PDS000020971.9	16	12	SAMN04148278	GCA_005137665.1_PDT000097327.2_genomic	50S_L22_A103V=POINT blaOXA-184=COMPLETE blaOXA=PARTIAL_END_OF_CONTIG	PDG000000003.1021		FALSE
Campylobacter jejuni	TX-ACB1500822		PDT000097326.2	2015-12-14T19:21:41Z	USA:TX	stool	clinical	Homo sapiens	PDS000045155.21	8	5	SAMN04148277	GCA_005137705.1_PDT000097326.2_genomic	aph(3')-IIIa=COMPLETE blaOXA=COMPLETE blaOXA=PARTIAL_END_OF_CONTIG gyrA_T86I=POINT tet(O)=COMPLETE	PDG000000003.1021		FALSE
Campylobacter jejuni	TX-ACB1300232		PDT000139792.2	2016-07-21T14:20:41Z	USA:TX	stool	clinical	Homo sapiens				SAMN05371136	GCA_005143645.1_PDT000139792.2_genomic	50S_L22_A103V=POINT blaOXA-594=COMPLETE gyrA_T86I=POINT tet(O)=COMPLETE	PDG000000003.1021		FALSE
Campylobacter jejuni	TX-ACB1302070		PDT000139797.2	2016-07-21T14:20:41Z	USA:TX	stool	clinical	Homo sapiens				SAMN05371141	GCA_005143665.1_PDT000139797.2_genomic	blaOXA-193=COMPLETE	PDG000000003.1021		FALSE
Campylobacter jejuni	TX-ACB1302266		PDT000139799.2	2016-07-21T14:20:41Z	USA:TX	stool	clinical	Homo sapiens	PDS000021820.9	2	10	SAMN05371143	GCA_005143745.1_PDT000139799.2_genomic	blaOXA-193=COMPLETE	PDG000000003.1021		FALSE
Campylobacter jejuni	TX-ACB1401235		PDT000139807.2	2016-07-21T14:20:42Z	USA:TX	stool	clinical	Homo sapiens	PDS000044655.14	0	5	SAMN05371151	GCA_005143775.1_PDT000139807.2_genomic	blaOXA-193=COMPLETE gyrA_T86I=POINT tet(O)=COMPLETE	PDG000000003.1021		FALSE
Campylobacter jejuni			PDT000150949.2	2016-10-01T19:22:21Z	USA:Boston	stool	clinical	Homo sapiens	PDS000021968.90	3	4	SAMN05806173	GCA_005156625.1_PDT000150949.2_genomic	23S_A2075G=POINT blaOXA-193=COMPLETE	PDG000000003.1021		FALSE
Campylobacter jejuni	32488		PDT000152806.2	2016-10-17T22:20:14Z	USA:NY	human	clinical	Homo sapiens	PDS000022810.5	0	0	SAMN05908662	GCA_005158965.1_PDT000152806.2_genomic	blaOXA-452=COMPLETE	PDG000000003.1021		FALSE
Campylobacter jejuni	TX-ACB1402751		PDT000144211.2	2016-08-12T15:19:26Z	USA:TX	stool	clinical	Homo sapiens	PDS000021688.2	2		SAMN05371155	GCA_005200775.1_PDT000144211.2_genomic	blaOXA-193=COMPLETE gyrA_T86I=POINT	PDG000000003.1021		FALSE
Campylobacter jejuni	TX-ACB1403865		PDT000144214.2	2016-08-12T15:19:26Z	USA:TX	stool	clinical	Homo sapiens	PDS000054759.10	2	5	SAMN05371158	GCA_005200995.1_PDT000144214.2_genomic	blaOXA-193=COMPLETE gyrA_T86I=POINT tet(O)=COMPLETE	PDG000000003.1021		FALSE
Campylobacter jejuni	TX-ACB1401909		PDT000144209.2	2016-08-12T15:19:26Z	USA:TX	stool	clinical	Homo sapiens	PDS000021354.65	18	17	SAMN05371153	GCA_005201455.1_PDT000144209.2_genomic	50S_L22_A103V=POINT gyrA_T86I=POINT tet(O)=COMPLETE	PDG000000003.1021		FALSE
Campylobacter jejuni			PDT000107939.3	2016-02-20T15:24:23Z	USA:Boston	stool	clinical	Homo sapiens	PDS000022555.19	7	8	SAMN04456587	GCA_005298645.1_PDT000107939.3_genomic	blaOXA=COMPLETE tet(O)=COMPLETE	PDG000000003.1021		FALSE
Campylobacter jejuni			PDT000124852.3	2016-04-12T22:10:22Z	USA:Boston	stool	clinical	Homo sapiens				SAMN04571737	GCA_005299745.1_PDT000124852.3_genomic	blaOXA-193=COMPLETE gyrA_T86I=POINT tet(O)=COMPLETE	PDG000000003.1021		FALSE
Campylobacter jejuni	TW16689-1		PDT000503654.1	2019-05-20T17:53:17Z	USA:MI	stool	clinical	Homo sapiens				SAMN11785417	GCA_005871835.1_PDT000503654.1_genomic	50S_L22_A103V=POINT blaOXA-61=COMPLETE gyrA_T86I=POINT	PDG000000003.1021		FALSE
Campylobacter jejuni	TW19123-2		PDT000503653.1	2019-05-20T17:53:17Z	USA:MI	stool	clinical	Homo sapiens	PDS000021543.15	0	10	SAMN11785415	GCA_005871875.1_PDT000503653.1_genomic		PDG000000003.1021		FALSE
Campylobacter jejuni	TW19258-3		PDT000505173.1	2019-05-24T14:52:42Z	USA:MI	stool	clinical	Homo sapiens	PDS000049145.29	7	8	SAMN11845848	GCA_005926555.1_PDT000505173.1_genomic	blaOXA-61=COMPLETE	PDG000000003.1021		FALSE
Campylobacter jejuni	TW19153-1		PDT000505172.1	2019-05-24T14:52:42Z	USA:MI	stool	clinical	Homo sapiens	PDS000022582.3	12	24	SAMN11845845	GCA_005926595.1_PDT000505172.1_genomic	blaOXA=COMPLETE	PDG000000003.1021		FALSE
Campylobacter jejuni	TW19274-2		PDT000505174.1	2019-05-24T14:52:42Z	USA:MI	stool	clinical	Homo sapiens	PDS000022894.11	18	0	SAMN11845846	GCA_005926615.1_PDT000505174.1_genomic	blaOXA-193=COMPLETE gyrA_T86I=POINT tet(O)=COMPLETE	PDG000000003.1021		FALSE
Campylobacter jejuni	TW19267-1		PDT000505175.1	2019-05-24T14:52:42Z	USA:MI	stool	clinical	Homo sapiens				SAMN11845849	GCA_005926635.1_PDT000505175.1_genomic	blaOXA-193=COMPLETE	PDG000000003.1021		FALSE
Campylobacter jejuni	CFSAN091689		PDT000509672.1	2019-05-29T21:08:24Z	USA:MA	stool	clinical	Homo sapiens	PDS000021221.97	2	8	SAMN11885447	GCA_005929335.1_PDT000509672.1_genomic	50S_L22_A103V=POINT blaOXA-603=COMPLETE	PDG000000003.1021		FALSE
Campylobacter jejuni	CFSAN085462		PDT000517555.1	2019-06-03T22:49:20Z	USA:MA	stool	clinical	Homo sapiens	PDS000021221.97	35	5	SAMN11948148	GCA_006222455.1_PDT000517555.1_genomic	50S_L22_A103V=POINT blaOXA=COMPLETE	PDG000000003.1021		FALSE
Campylobacter jejuni	CFSAN091695		PDT000517564.1	2019-06-03T23:49:22Z	USA:MA	stool	clinical	Homo sapiens	PDS000021689.11	2		SAMN11948481	GCA_006223065.1_PDT000517564.1_genomic		PDG000000003.1021		FALSE
Campylobacter jejuni	CFSAN091691		PDT000517553.1	2019-06-03T22:49:20Z	USA:MA	stool	clinical	Homo sapiens	PDS000000107.99	2	7	SAMN11948034	GCA_006223405.1_PDT000517553.1_genomic	gyrA_T86I=POINT tet(O)=COMPLETE	PDG000000003.1021		FALSE
Campylobacter jejuni	CFSAN091699		PDT000517551.1	2019-06-03T22:49:19Z	USA:MA	stool	clinical	Homo sapiens	PDS000021689.11	2		SAMN11948037	GCA_006223425.1_PDT000517551.1_genomic		PDG000000003.1021		FALSE
Campylobacter jejuni	CFSAN091693		PDT000517563.1	2019-06-03T23:49:22Z	USA:MA	stool	clinical	Homo sapiens				SAMN11949023	GCA_006223665.1_PDT000517563.1_genomic	50S_L22_A103V=POINT blaOXA-193=COMPLETE cblA=PARTIAL_END_OF_CONTIG tet(O)=COMPLETE	PDG000000003.1021		FALSE
Campylobacter jejuni	CFSAN091700		PDT000517549.1	2019-06-03T22:49:19Z	USA:MA	stool	clinical	Homo sapiens	PDS000054758.2	2	2	SAMN11947922	GCA_006223885.1_PDT000517549.1_genomic	blaOXA-193=COMPLETE gyrA_T86I=POINT tet(O)=COMPLETE	PDG000000003.1021		FALSE
Campylobacter jejuni	CFSAN085463		PDT000517550.1	2019-06-03T22:49:19Z	USA:MA	stool	clinical	Homo sapiens	PDS000021059.55	9	8	SAMN11947925	GCA_006223905.1_PDT000517550.1_genomic	blaOXA=PARTIAL_END_OF_CONTIG tet(O)=COMPLETE	PDG000000003.1021		FALSE
Campylobacter jejuni	CFSAN091688		PDT000517514.1	2019-06-03T21:49:46Z	USA:MA	stool	clinical	Homo sapiens				SAMN11946995	GCA_006223925.1_PDT000517514.1_genomic	blaOXA-785=COMPLETE rpsL_K88R=POINT	PDG000000003.1021		FALSE
Campylobacter jejuni	CFSAN091690		PDT000517526.1	2019-06-03T21:49:47Z	USA:MA	stool	clinical	Homo sapiens	PDS000022588.91	21	10	SAMN11947027	GCA_006224145.1_PDT000517526.1_genomic	blaOXA=COMPLETE	PDG000000003.1021		FALSE
Campylobacter jejuni	CFSAN091701		PDT000517552.1	2019-06-03T22:49:20Z	USA:MA	stool	clinical	Homo sapiens	PDS000055445.5	3	3	SAMN11948031	GCA_006224485.1_PDT000517552.1_genomic	blaOXA-193=COMPLETE gyrA_T86I=POINT tet(O)=COMPLETE	PDG000000003.1021		FALSE
Campylobacter jejuni	CFSAN091698		PDT000517567.1	2019-06-03T23:49:22Z	USA:MA	stool	clinical	Homo sapiens	PDS000022062.24	3	25	SAMN11949026	GCA_006224525.1_PDT000517567.1_genomic	blaOXA-193=COMPLETE	PDG000000003.1021		FALSE
Campylobacter jejuni	CFSAN091694		PDT000517570.1	2019-06-03T23:49:23Z	USA:MA	stool	clinical	Homo sapiens	PDS000050440.1	23		SAMN11949033	GCA_006225025.1_PDT000517570.1_genomic	50S_L22_A103V=POINT blaOXA-193=COMPLETE gyrA_T86I=POINT tet(O)=COMPLETE	PDG000000003.1021		FALSE
Campylobacter jejuni	CFSAN091696		PDT000517565.1	2019-06-03T23:49:22Z	USA:MA	stool	clinical	Homo sapiens	PDS000037641.2		6	SAMN11948578	GCA_006225105.1_PDT000517565.1_genomic	50S_L22_A103V=POINT tet(O)=COMPLETE	PDG000000003.1021		FALSE
Campylobacter jejuni	CFSAN091697		PDT000517561.1	2019-06-03T23:49:21Z	USA:MA	stool	clinical	Homo sapiens	PDS000043598.4		13	SAMN11948692	GCA_006225145.1_PDT000517561.1_genomic	50S_L22_A103V=POINT blaOXA-193=COMPLETE	PDG000000003.1021		FALSE
Campylobacter jejuni	2010D-7975		PDT000570834.1	2019-08-20T03:45:13Z	USA: NY		clinical	Homo sapiens				SAMN12323648	GCA_008011595.1_ASM801159v1_genomic	50S_L22_A103V=POINT blaOXA-184=COMPLETE tet(O)=COMPLETE	PDG000000003.1021		FALSE
Campylobacter jejuni	2011D-8712		PDT000570841.1	2019-08-20T04:13:17Z	USA: GA		clinical	Homo sapiens	PDS000020995.57	17	18	SAMN12323641	GCA_008014095.1_ASM801409v1_genomic	23S_A2075G=POINT blaOXA-193=COMPLETE	PDG000000003.1021		FALSE
Campylobacter jejuni	2011D-8695		PDT000570843.1	2019-08-20T04:13:27Z	USA: GA		clinical	Homo sapiens	PDS000049667.2		0	SAMN12323640	GCA_008014135.1_ASM801413v1_genomic	blaOXA-193=COMPLETE gyrA_T86I=POINT tet(O)=COMPLETE	PDG000000003.1021		FALSE
Campylobacter jejuni	2011D-8754		PDT000570845.1	2019-08-20T04:14:13Z	USA: GA		clinical	Homo sapiens				SAMN12323638	GCA_008014175.1_ASM801417v1_genomic	23S_A2075G=POINT 50S_L22_A103V=POINT aad9=PARTIAL blaOXA-193=COMPLETE gyrA_T86I=POINT tet(O)=COMPLETE	PDG000000003.1021		FALSE
Campylobacter jejuni	2011D-8868		PDT000570847.1	2019-08-20T04:14:33Z	USA: GA		clinical	Homo sapiens	PDS000022159.4		1	SAMN12323635	GCA_008014205.1_ASM801420v1_genomic	23S_A2074T=POINT gyrA_D90N=POINT gyrA_T86I=POINT tet(O)=COMPLETE	PDG000000003.1021		FALSE
Campylobacter jejuni	2010D-8066		PDT000570848.1	2019-08-20T04:14:34Z	USA: GA		clinical	Homo sapiens	PDS000022172.3		0	SAMN12323634	GCA_008014235.1_ASM801423v1_genomic	50S_L22_A103V=POINT blaOXA-193=COMPLETE gyrA_T86I=POINT	PDG000000003.1021		FALSE
Campylobacter jejuni	CFSAN080824		PDT000568782.1	2019-08-21T11:41:29Z	USA:MA	stool	clinical	Homo sapiens	PDS000022344.13	3	2	SAMN12610237	GCA_008130185.1_PDT000568782.1_genomic	blaOXA-193=COMPLETE	PDG000000003.1021		FALSE
Campylobacter jejuni	CFSAN080827		PDT000568577.1	2019-08-20T21:57:45Z	USA:MA	stool	clinical	Homo sapiens	PDS000022555.19	1	5	SAMN12610218	GCA_008156805.1_PDT000568577.1_genomic	blaOXA=COMPLETE tet(O)=COMPLETE	PDG000000003.1021		FALSE
Campylobacter jejuni	CFSAN082791		PDT000568581.1	2019-08-20T21:57:46Z	USA:MA	stool	clinical	Homo sapiens	PDS000020966.18	1		SAMN12610246	GCA_008157125.1_PDT000568581.1_genomic	50S_L22_A103V=POINT blaOXA-193=COMPLETE gyrA_T86I=POINT tet(O)=COMPLETE	PDG000000003.1021		FALSE
Campylobacter jejuni	PNUSAC014285		PDT000648216.1	2019-12-20T00:27:32Z	USA:MD	other	clinical	Homo sapiens	PDS000022040.70	10	5	SAMN13634645	GCA_010221995.1_PDT000648216.1_genomic	50S_L22_A103V=POINT	PDG000000003.1021		FALSE
Campylobacter jejuni	PNUSAC014270		PDT000648210.1	2019-12-20T00:27:31Z	USA:MD	stool	clinical	Homo sapiens	PDS000043034.5	14	16	SAMN13634661	GCA_010222115.1_PDT000648210.1_genomic	blaOXA-193=COMPLETE	PDG000000003.1021		FALSE
Campylobacter jejuni	PNUSAC014290		PDT000648214.1	2019-12-20T00:27:32Z	USA:MD	stool	clinical	Homo sapiens				SAMN13634670	GCA_010222265.1_PDT000648214.1_genomic	blaOXA-447=COMPLETE	PDG000000003.1021		FALSE
Campylobacter jejuni	PNUSAC014297		PDT000648196.1	2019-12-20T00:27:28Z	USA:MD	stool	clinical	Homo sapiens	PDS000050644.10	11	10	SAMN13634664	GCA_010222415.1_PDT000648196.1_genomic	blaOXA-193=COMPLETE gyrA_T86I=POINT tet(O)=COMPLETE	PDG000000003.1021		FALSE
Campylobacter jejuni	PNUSAC014293		PDT000648204.1	2019-12-20T00:27:29Z	USA:MD	stool	clinical	Homo sapiens	PDS000022622.8	1	9	SAMN13634663	GCA_010222435.1_PDT000648204.1_genomic	50S_L22_A103V=POINT	PDG000000003.1021		FALSE
Campylobacter jejuni	PNUSAC014271		PDT000648218.1	2019-12-20T00:27:32Z	USA:MD	stool	clinical	Homo sapiens	PDS000054643.1		27	SAMN13634656	GCA_010222455.1_PDT000648218.1_genomic	blaOXA-447=COMPLETE	PDG000000003.1021		FALSE
Campylobacter jejuni	PNUSAC014299		PDT000648208.1	2019-12-20T00:27:30Z	USA:MD	stool	clinical	Homo sapiens	PDS000055445.5	1	2	SAMN13634668	GCA_010222465.1_PDT000648208.1_genomic	blaOXA-193=COMPLETE gyrA_T86I=POINT tet(O)=COMPLETE	PDG000000003.1021		FALSE
Campylobacter jejuni	PNUSAC014273		PDT000648206.1	2019-12-20T00:27:30Z	USA:MD	stool	clinical	Homo sapiens	PDS000022318.32	8	14	SAMN13634659	GCA_010222555.1_PDT000648206.1_genomic	blaOXA-449=COMPLETE tet(O)=COMPLETE	PDG000000003.1021		FALSE
Campylobacter jejuni	PNUSAC014200		PDT000647834.1	2019-12-19T00:30:18Z	USA:MD	stool	clinical	Homo sapiens	PDS000054641.24	1	2	SAMN13624679	GCA_010222575.1_PDT000647834.1_genomic	blaOXA-61=COMPLETE	PDG000000003.1021		FALSE
Campylobacter jejuni	PNUSAC014280		PDT000648200.1	2019-12-20T00:27:28Z	USA:MD	stool	clinical	Homo sapiens	PDS000043874.17	4	9	SAMN13634653	GCA_010222595.1_PDT000648200.1_genomic	blaOXA-461=COMPLETE tet(O)=COMPLETE	PDG000000003.1021		FALSE
Campylobacter jejuni	PNUSAC014202		PDT000647832.1	2019-12-19T00:30:18Z	USA:MD	blood	clinical	Homo sapiens	PDS000022048.22	13	17	SAMN13624677	GCA_010222745.1_PDT000647832.1_genomic	50S_L22_A103V=POINT gyrA_T86I=POINT tet(O)=COMPLETE	PDG000000003.1021		FALSE
Campylobacter jejuni	PNUSAC014294		PDT000648212.1	2019-12-20T00:27:31Z	USA:MD	stool	clinical	Homo sapiens	PDS000022622.8	4	13	SAMN13634665	GCA_010222795.1_PDT000648212.1_genomic	50S_L22_A103V=POINT	PDG000000003.1021		FALSE
Campylobacter jejuni	PNUSAC014287		PDT000648202.1	2019-12-20T00:27:29Z	USA:MD	other	clinical	Homo sapiens	PDS000020994.29	7	16	SAMN13634673	GCA_010223025.1_PDT000648202.1_genomic	blaOXA-623=COMPLETE gyrA_T86I=POINT tet(O)=COMPLETE	PDG000000003.1021		FALSE
Campylobacter jejuni	PNUSAC014204		PDT000647836.1	2019-12-19T00:30:19Z	USA:MD	stool	clinical	Homo sapiens	PDS000055445.5	2	3	SAMN13624675	GCA_010223435.1_PDT000647836.1_genomic	blaOXA-193=COMPLETE gyrA_T86I=POINT tet(O)=COMPLETE	PDG000000003.1021		FALSE
Campylobacter jejuni	PNUSAC014392		PDT000649736.1	2019-12-24T00:26:04Z	USA:MD	stool	clinical	Homo sapiens	PDS000055444.1	10	10	SAMN13656915	GCA_010227435.1_PDT000649736.1_genomic	aph(3')-IIIa=COMPLETE blaOXA-193=COMPLETE tet(O)=COMPLETE	PDG000000003.1021		FALSE
Campylobacter jejuni	PNUSAC014396		PDT000649734.1	2019-12-24T00:26:04Z	USA:MD	stool	clinical	Homo sapiens	PDS000021968.90	6	4	SAMN13656941	GCA_010228755.1_PDT000649734.1_genomic	blaOXA-193=COMPLETE	PDG000000003.1021		FALSE
Campylobacter jejuni	PNUSAC014404		PDT000649738.1	2019-12-24T00:26:05Z	USA:MD	stool	clinical	Homo sapiens				SAMN13656914	GCA_010230875.1_PDT000649738.1_genomic	gyrA_T86I=POINT tet(O)=COMPLETE	PDG000000003.1021		FALSE
Campylobacter jejuni	PNUSAC014279		PDT000648227.1	2019-12-20T00:27:35Z	USA:MD	stool	clinical	Homo sapiens	PDS000022888.13	25	20	SAMN13634655	GCA_010277425.1_PDT000648227.1_genomic		PDG000000003.1021		FALSE
Campylobacter jejuni	PNUSAC014272		PDT000648207.1	2019-12-20T00:27:30Z	USA:MD	stool	clinical	Homo sapiens	PDS000020997.27	3	16	SAMN13634657	GCA_010278065.1_PDT000648207.1_genomic	blaOXA-193=COMPLETE	PDG000000003.1021		FALSE
Campylobacter jejuni	PNUSAC014284		PDT000648219.1	2019-12-20T00:27:33Z	USA:MD	stool	clinical	Homo sapiens				SAMN13634648	GCA_010278565.1_PDT000648219.1_genomic	50S_L22_A103V=POINT	PDG000000003.1021		FALSE
Campylobacter jejuni	PNUSAC014282		PDT000648223.1	2019-12-20T00:27:34Z	USA:MD	stool	clinical	Homo sapiens	PDS000021285.62	8	7	SAMN13634654	GCA_010278745.1_PDT000648223.1_genomic	blaOXA-193=COMPLETE	PDG000000003.1021		FALSE
Campylobacter jejuni	PNUSAC014288		PDT000648195.1	2019-12-20T00:27:27Z	USA:MD	stool	clinical	Homo sapiens	PDS000022733.134	6	26	SAMN13634646	GCA_010278805.1_PDT000648195.1_genomic	aph(3')-IIIa=COMPLETE blaOXA=COMPLETE tet(O)=COMPLETE	PDG000000003.1021		FALSE
Campylobacter jejuni	PNUSAC014291		PDT000648222.1	2019-12-20T00:27:33Z	USA:MD	stool	clinical	Homo sapiens	PDS000021221.97	1	3	SAMN13634669	GCA_010278865.1_PDT000648222.1_genomic	50S_L22_A103V=POINT blaOXA-603=COMPLETE	PDG000000003.1021		FALSE
Campylobacter jejuni	PNUSAC014286		PDT000648203.1	2019-12-20T00:27:29Z	USA:MD	stool	clinical	Homo sapiens				SAMN13634672	GCA_010278905.1_PDT000648203.1_genomic	50S_L22_A103V=POINT aph(3')-IIIa=COMPLETE tet(O)=COMPLETE	PDG000000003.1021		FALSE
Campylobacter jejuni	PNUSAC014292		PDT000648209.1	2019-12-20T00:27:30Z	USA:MD	stool	clinical	Homo sapiens	PDS000022048.22	5	3	SAMN13634667	GCA_010278945.1_PDT000648209.1_genomic	50S_L22_A103V=POINT gyrA_T86I=POINT tet(O)=COMPLETE	PDG000000003.1021		FALSE
Campylobacter jejuni	PNUSAC014276		PDT000648221.1	2019-12-20T00:27:33Z	USA:MD	stool	clinical	Homo sapiens	PDS000021035.52	8	4	SAMN13634650	GCA_010278985.1_PDT000648221.1_genomic	50S_L22_A103V=POINT	PDG000000003.1021		FALSE
Campylobacter jejuni	PNUSAC014298		PDT000648215.1	2019-12-20T00:27:32Z	USA:MD	stool	clinical	Homo sapiens	PDS000021354.65	9	13	SAMN13634666	GCA_010278995.1_PDT000648215.1_genomic	50S_L22_A103V=POINT gyrA_T86I=POINT tet(O)=COMPLETE	PDG000000003.1021		FALSE
Campylobacter jejuni	PNUSAC014289		PDT000648211.1	2019-12-20T00:27:31Z	USA:MD	stool	clinical	Homo sapiens	PDS000021968.90	3	2	SAMN13634671	GCA_010279085.1_PDT000648211.1_genomic	blaOXA-193=COMPLETE	PDG000000003.1021		FALSE
Campylobacter jejuni	PNUSAC014281		PDT000648213.1	2019-12-20T00:27:31Z	USA:MD	stool	clinical	Homo sapiens	PDS000054641.24	1	9	SAMN13634652	GCA_010279165.1_PDT000648213.1_genomic	blaOXA-61=COMPLETE	PDG000000003.1021		FALSE
Campylobacter jejuni	PNUSAC014203		PDT000647833.1	2019-12-19T00:30:18Z	USA:MD	stool	clinical	Homo sapiens	PDS000054759.10	3	3	SAMN13624676	GCA_010279345.1_PDT000647833.1_genomic	blaOXA-193=COMPLETE tet(O)=COMPLETE	PDG000000003.1021		FALSE
Campylobacter jejuni	PNUSAC014296		PDT000648217.1	2019-12-20T00:27:32Z	USA:MD	other	clinical	Homo sapiens	PDS000021972.28	7	6	SAMN13634662	GCA_010279355.1_PDT000648217.1_genomic	blaOXA=COMPLETE	PDG000000003.1021		FALSE
Campylobacter jejuni	PNUSAC014283		PDT000648205.1	2019-12-20T00:27:30Z	USA:MD	stool	clinical	Homo sapiens	PDS000022733.134	2	15	SAMN13634651	GCA_010279515.1_PDT000648205.1_genomic	blaOXA=COMPLETE tet(O)=COMPLETE	PDG000000003.1021		FALSE
Campylobacter jejuni	PNUSAC014277		PDT000648225.1	2019-12-20T00:27:34Z	USA:MD	stool	clinical	Homo sapiens	PDS000054642.1	29		SAMN13634647	GCA_010279735.1_PDT000648225.1_genomic	50S_L22_A103V=POINT gyrA_T86I=POINT tet(O)=COMPLETE	PDG000000003.1021		FALSE
Campylobacter jejuni	PNUSAC014196		PDT000647842.1	2019-12-19T00:30:20Z	USA:MD	stool	clinical	Homo sapiens	PDS000022588.91	7	4	SAMN13624683	GCA_010280105.1_PDT000647842.1_genomic	blaOXA=COMPLETE tet(O)=COMPLETE	PDG000000003.1021		FALSE
Campylobacter jejuni	PNUSAC014205		PDT000647840.1	2019-12-19T00:30:20Z	USA:MD	stool	clinical	Homo sapiens	PDS000021221.97	3	7	SAMN13624674	GCA_010280405.1_PDT000647840.1_genomic	50S_L22_A103V=POINT blaOXA-603=COMPLETE	PDG000000003.1021		FALSE
Campylobacter jejuni	PNUSAC014197		PDT000647839.1	2019-12-19T00:30:20Z	USA:MD	stool	clinical	Homo sapiens	PDS000021285.62	3	4	SAMN13624682	GCA_010280425.1_PDT000647839.1_genomic	blaOXA-193=COMPLETE	PDG000000003.1021		FALSE
Campylobacter jejuni	PNUSAC014278		PDT000648199.1	2019-12-20T00:27:28Z	USA:MD	stool	clinical	Homo sapiens	PDS000022904.63	12	14	SAMN13634649	GCA_010280445.1_PDT000648199.1_genomic	blaOXA=COMPLETE tet(O)=COMPLETE	PDG000000003.1021		FALSE
Campylobacter jejuni	PNUSAC014195		PDT000647837.1	2019-12-19T00:30:19Z	USA:MD	stool	clinical	Homo sapiens	PDS000046093.6	19	19	SAMN13624684	GCA_010280645.1_PDT000647837.1_genomic	blaOXA-193=COMPLETE	PDG000000003.1021		FALSE
Campylobacter jejuni	PNUSAC014194		PDT000647841.1	2019-12-19T00:30:20Z	USA:MD	stool	clinical	Homo sapiens	PDS000022906.14	19	2	SAMN13624685	GCA_010280685.1_PDT000647841.1_genomic	tet(O)=COMPLETE	PDG000000003.1021		FALSE
Campylobacter jejuni	PNUSAC014199		PDT000647835.1	2019-12-19T00:30:19Z	USA:MD	stool	clinical	Homo sapiens				SAMN13624680	GCA_010280765.1_PDT000647835.1_genomic	50S_L22_A103V=POINT	PDG000000003.1021		FALSE
Campylobacter jejuni	PNUSAC014275		PDT000648201.1	2019-12-20T00:27:29Z	USA:MD	stool	clinical	Homo sapiens	PDS000043874.17	4	9	SAMN13634660	GCA_010280785.1_PDT000648201.1_genomic	blaOXA-461=COMPLETE tet(O)=COMPLETE	PDG000000003.1021		FALSE
Campylobacter jejuni	PNUSAC014274		PDT000648197.1	2019-12-20T00:27:28Z	USA:MD	stool	clinical	Homo sapiens	PDS000053275.2	14		SAMN13634658	GCA_010280945.1_PDT000648197.1_genomic		PDG000000003.1021		FALSE
Campylobacter jejuni	PNUSAC014198		PDT000647838.1	2019-12-19T00:30:19Z	USA:MD	stool	clinical	Homo sapiens	PDS000021972.28	5	3	SAMN13624681	GCA_010281205.1_PDT000647838.1_genomic	blaOXA=COMPLETE	PDG000000003.1021		FALSE
Campylobacter jejuni	PNUSAC014397		PDT000649727.1	2019-12-24T00:26:02Z	USA:MD	stool	clinical	Homo sapiens				SAMN13656942	GCA_010306025.1_PDT000649727.1_genomic	blaOXA-193=COMPLETE	PDG000000003.1021		FALSE
Campylobacter jejuni	PNUSAC014399		PDT000649718.1	2019-12-24T00:26:00Z	USA:MD	stool	clinical	Homo sapiens	PDS000043919.25	1	2	SAMN13656911	GCA_010306105.1_PDT000649718.1_genomic	blaOXA-193=COMPLETE	PDG000000003.1021		FALSE
Campylobacter jejuni	PNUSAC014395		PDT000649740.1	2019-12-24T00:26:05Z	USA:MD	stool	clinical	Homo sapiens	PDS000054759.10	3	4	SAMN13656920	GCA_010306225.1_PDT000649740.1_genomic	blaOXA-193=COMPLETE tet(O)=COMPLETE	PDG000000003.1021		FALSE
Campylobacter jejuni	PNUSAC014407		PDT000649713.1	2019-12-24T00:25:58Z	USA:MD	stool	clinical	Homo sapiens	PDS000021221.97	6	8	SAMN13656924	GCA_010310025.1_PDT000649713.1_genomic	50S_L22_A103V=POINT blaOXA-603=COMPLETE	PDG000000003.1021		FALSE
Campylobacter jejuni	PNUSAC014393		PDT000649729.1	2019-12-24T00:26:03Z	USA:MD	stool	clinical	Homo sapiens	PDS000021059.55	2	7	SAMN13656912	GCA_010310085.1_PDT000649729.1_genomic	blaOXA-449=COMPLETE tet(O)=COMPLETE	PDG000000003.1021		FALSE
Campylobacter jejuni	PNUSAC014390		PDT000649724.1	2019-12-24T00:26:01Z	USA:MD	stool	clinical	Homo sapiens				SAMN13656926	GCA_010310105.1_PDT000649724.1_genomic	blaOXA-193=COMPLETE gyrA_T86I=POINT	PDG000000003.1021		FALSE
Campylobacter jejuni	PNUSAC014401		PDT000649717.1	2019-12-24T00:26:00Z	USA:MD	stool	clinical	Homo sapiens	PDS000054641.24	8	7	SAMN13656923	GCA_010312385.1_PDT000649717.1_genomic	blaOXA-61=COMPLETE	PDG000000003.1021		FALSE
Campylobacter jejuni	PNUSAC014402		PDT000649723.1	2019-12-24T00:26:01Z	USA:MD	stool	clinical	Homo sapiens				SAMN13656919	GCA_010312425.1_PDT000649723.1_genomic	blaOXA=COMPLETE	PDG000000003.1021		FALSE
Campylobacter jejuni	PNUSAC014405		PDT000649721.1	2019-12-24T00:26:00Z	USA:MD	stool	clinical	Homo sapiens	PDS000021968.90	1	3	SAMN13656918	GCA_010312505.1_PDT000649721.1_genomic	blaOXA-193=COMPLETE	PDG000000003.1021		FALSE
Campylobacter jejuni	PNUSAC014400		PDT000649716.1	2019-12-24T00:25:59Z	USA:MD	stool	clinical	Homo sapiens				SAMN13656925	GCA_010312525.1_PDT000649716.1_genomic	50S_L22_A103V=POINT gyrA_T86I=POINT tet(O)=COMPLETE	PDG000000003.1021		FALSE
Campylobacter jejuni	PNUSAC014408		PDT000649728.1	2019-12-24T00:26:02Z	USA:MD	stool	clinical	Homo sapiens				SAMN13656927	GCA_010312595.1_PDT000649728.1_genomic	blaOXA-623=COMPLETE	PDG000000003.1021		FALSE
Campylobacter jejuni	PNUSAC014394		PDT000649715.1	2019-12-24T00:25:59Z	USA:MD	stool	clinical	Homo sapiens	PDS000022298.13	7	5	SAMN13656943	GCA_010315275.1_PDT000649715.1_genomic	tet(O)=COMPLETE	PDG000000003.1021		FALSE
Campylobacter jejuni	PNUSAC014398		PDT000649719.1	2019-12-24T00:26:00Z	USA:MD	stool	clinical	Homo sapiens	PDS000021926.7	2		SAMN13656939	GCA_010315295.1_PDT000649719.1_genomic	blaOXA-193=COMPLETE gyrA_T86I=POINT tet(O)=COMPLETE	PDG000000003.1021		FALSE
Campylobacter jejuni	PNUSAC014391		PDT000649725.1	2019-12-24T00:26:02Z	USA:MD	stool	clinical	Homo sapiens	PDS000022085.5	11	8	SAMN13656940	GCA_010315375.1_PDT000649725.1_genomic	blaOXA-460=COMPLETE tet(O)=COMPLETE	PDG000000003.1021		FALSE
Campylobacter jejuni	PNUSAC014411		PDT000649739.1	2019-12-24T00:26:05Z	USA:MD	stool	clinical	Homo sapiens				SAMN13656913	GCA_010315515.1_PDT000649739.1_genomic	blaOXA-625=COMPLETE	PDG000000003.1021		FALSE
Campylobacter jejuni	PNUSAC014295		PDT000673726.1	2020-02-01T02:11:41Z	USA:MD	stool	clinical	Homo sapiens	PDS000021968.90	5	3	SAMN13961675	GCA_010317665.1_PDT000673726.1_genomic	blaOXA-193=COMPLETE	PDG000000003.1021		FALSE
Campylobacter jejuni	PNUSAC014515		PDT000677494.1	2020-02-04T10:10:58Z	USA:MD	stool	clinical	Homo sapiens	PDS000056350.1	4		SAMN13977258	GCA_010348065.1_PDT000677494.1_genomic	blaOXA-193=COMPLETE	PDG000000003.1021		FALSE
Campylobacter jejuni	PNUSAC014514		PDT000677495.1	2020-02-04T10:10:58Z	USA:MD	stool	clinical	Homo sapiens	PDS000022405.27	8	7	SAMN13977259	GCA_010348165.1_PDT000677495.1_genomic	tet(O)=COMPLETE	PDG000000003.1021		FALSE
Campylobacter jejuni	PNUSAC014506		PDT000677499.1	2020-02-04T10:10:59Z	USA:MD	stool	clinical	Homo sapiens	PDS000022506.6	18	24	SAMN13977254	GCA_010348185.1_PDT000677499.1_genomic	50S_L22_A103V=POINT tet(O)=COMPLETE	PDG000000003.1021		FALSE
Campylobacter jejuni	PNUSAC014518		PDT000677496.1	2020-02-04T10:10:58Z	USA:MD	stool	clinical	Homo sapiens	PDS000022744.28	6	7	SAMN13977256	GCA_010348205.1_PDT000677496.1_genomic	blaOXA-193=COMPLETE	PDG000000003.1021		FALSE
Campylobacter jejuni	PNUSAC014517		PDT000677497.1	2020-02-04T10:10:58Z	USA:MD	stool	clinical	Homo sapiens	PDS000056350.1	2		SAMN13977257	GCA_010348225.1_PDT000677497.1_genomic	blaOXA-193=COMPLETE	PDG000000003.1021		FALSE
Campylobacter jejuni	PNUSAC014519		PDT000677502.1	2020-02-04T10:11:00Z	USA:MD	stool	clinical	Homo sapiens	PDS000056349.1	14		SAMN13977255	GCA_010348245.1_PDT000677502.1_genomic	blaOXA-184=COMPLETE	PDG000000003.1021		FALSE
Campylobacter jejuni	PNUSAC014505		PDT000677498.1	2020-02-04T10:10:59Z	USA:MD	stool	clinical	Homo sapiens	PDS000020994.29	6	13	SAMN13977250	GCA_010348265.1_PDT000677498.1_genomic	aph(3')-IIIa=COMPLETE blaOXA=PARTIAL_END_OF_CONTIG gyrA_T86I=POINT tet(O)=COMPLETE	PDG000000003.1021		FALSE
Campylobacter jejuni	PNUSAC014513		PDT000677500.1	2020-02-04T10:10:59Z	USA:MD	stool	clinical	Homo sapiens	PDS000045136.27	8	8	SAMN13977249	GCA_010348275.1_PDT000677500.1_genomic	blaOXA-61=COMPLETE	PDG000000003.1021		FALSE
Campylobacter jejuni	PNUSAC014520		PDT000677501.1	2020-02-04T10:10:59Z	USA:MD	stool	clinical	Homo sapiens	PDS000021544.7	4	5	SAMN13977253	GCA_010348345.1_PDT000677501.1_genomic	blaOXA-193=COMPLETE	PDG000000003.1021		FALSE
Campylobacter jejuni	PNUSAC014201		PDT000647845.1	2019-12-19T00:30:21Z	USA:MD	stool	clinical	Homo sapiens	PDS000021188.2		10	SAMN13624678	GCA_010350385.1_PDT000647845.1_genomic	50S_L22_A103V=POINT blaOXA-184=COMPLETE gyrA_T86I=POINT tet(O)=COMPLETE	PDG000000003.1021		FALSE
Campylobacter jejuni	PNUSAC014403		PDT000649742.1	2019-12-24T00:26:06Z	USA:MD	stool	clinical	Homo sapiens	PDS000054694.1		23	SAMN13656917	GCA_010355945.1_PDT000649742.1_genomic	blaOXA-193=COMPLETE tet(O)=COMPLETE	PDG000000003.1021		FALSE
Campylobacter jejuni	PNUSAC014406		PDT000649731.1	2019-12-24T00:26:03Z	USA:MD	stool	clinical	Homo sapiens	PDS000021968.90	5	2	SAMN13656921	GCA_010356425.1_PDT000649731.1_genomic	blaOXA-193=COMPLETE	PDG000000003.1021		FALSE
Campylobacter jejuni	PNUSAC014414		PDT000649733.1	2019-12-24T00:26:04Z	USA:MD	stool	clinical	Homo sapiens	PDS000021689.11	6		SAMN13656916	GCA_010356565.1_PDT000649733.1_genomic		PDG000000003.1021		FALSE
Campylobacter jejuni	PNUSAC014410		PDT000649737.1	2019-12-24T00:26:04Z	USA:MD	stool	clinical	Homo sapiens	PDS000022444.91	6	20	SAMN13656938	GCA_010356685.1_PDT000649737.1_genomic		PDG000000003.1021		FALSE
Campylobacter jejuni	PNUSAC014409		PDT000649735.1	2019-12-24T00:26:04Z	USA:MD	stool	clinical	Homo sapiens	PDS000054641.24	2	7	SAMN13656922	GCA_010357045.1_PDT000649735.1_genomic	blaOXA-61=COMPLETE	PDG000000003.1021		FALSE
Campylobacter jejuni	AZ-TG134492		PDT000592548.1	2019-09-24T16:30:59Z	USA:AZ	stool	clinical	Homo sapiens	PDS000046577.12	15	16	SAMN12830466		blaOXA-193=COMPLETE	PDG000000003.1021		FALSE
Campylobacter jejuni	AZ-TG134320		PDT000592608.1	2019-09-24T18:28:46Z	USA:AZ	stool	clinical	Homo sapiens	PDS000022444.91	6	22	SAMN12830546		gyrA_T86I=POINT	PDG000000003.1021		FALSE
Campylobacter jejuni	TW19152-1		PDT000503544.2	2019-06-12T18:52:07Z	USA:MI	stool	clinical	Homo sapiens	PDS000055667.1	0	15	SAMN11784736		ant(6)-Ia=PARTIAL aph(3')-IIIa=COMPLETE blaOXA-193=COMPLETE sat4=COMPLETE tet(O)=COMPLETE	PDG000000003.1021		FALSE
Campylobacter jejuni	TW19242-1		PDT000503652.2	2019-06-12T18:52:08Z	USA:MI	stool	clinical	Homo sapiens	PDS000021914.14	0	3	SAMN11785419		blaOXA-193=COMPLETE	PDG000000003.1021		FALSE
Campylobacter jejuni	AZ-TG134488		PDT000592549.1	2019-09-24T16:30:59Z	USA:AZ	stool	clinical	Homo sapiens	PDS000022322.28	11	16	SAMN12830471		blaOXA-193=COMPLETE blaOXA=COMPLETE	PDG000000003.1021		FALSE
Campylobacter jejuni	AZ-TG134332		PDT000592565.1	2019-09-24T18:28:39Z	USA:AZ	stool	clinical	Homo sapiens	PDS000022322.28	11	16	SAMN12830477		blaOXA-193=COMPLETE blaOXA=COMPLETE gyrA_T86I=POINT	PDG000000003.1021		FALSE
Campylobacter jejuni	AZ-TG134336		PDT000592568.1	2019-09-24T18:28:40Z	USA:AZ	stool	clinical	Homo sapiens	PDS000022555.19	9	9	SAMN12830484		blaOXA=COMPLETE tet(O)=COMPLETE	PDG000000003.1021		FALSE
Campylobacter jejuni	AZ-TG134472		PDT000592536.1	2019-09-24T16:30:56Z	USA:AZ	stool	clinical	Homo sapiens	PDS000020482.27	0	5	SAMN12830423		blaOXA-193=COMPLETE gyrA_T86I=POINT	PDG000000003.1021		FALSE
Campylobacter jejuni	AZ--TG134384		PDT000592583.1	2019-09-24T18:28:42Z	USA:AZ	stool	clinical	Homo sapiens	PDS000020482.27	0	5	SAMN12830517		blaOXA-193=COMPLETE gyrA_T86I=POINT	PDG000000003.1021		FALSE
Campylobacter jejuni	AZ-TG134248		PDT000592545.1	2019-09-24T16:30:58Z	USA:AZ	stool	clinical	Homo sapiens				SAMN12830467		23S_A2074T=POINT	PDG000000003.1021		FALSE
Campylobacter jejuni	AZ-TG134244		PDT000592553.1	2019-09-24T16:31:00Z	USA:AZ	stool	clinical	Homo sapiens				SAMN12830470		blaOXA-460=COMPLETE gyrA_T86I=POINT	PDG000000003.1021		FALSE
Campylobacter jejuni	AZ-TG134404		PDT000592581.1	2019-09-24T18:28:42Z	USA:AZ	stool	clinical	Homo sapiens				SAMN12830509		blaOXA-448=COMPLETE blaOXA=PARTIAL_END_OF_CONTIG	PDG000000003.1021		FALSE
Campylobacter jejuni	AZ-TG134396		PDT000592586.1	2019-09-24T18:28:43Z	USA:AZ	stool	clinical	Homo sapiens				SAMN12830516		50S_L22_A103V=POINT	PDG000000003.1021		FALSE
Campylobacter jejuni	AZ-TG134408		PDT000592590.1	2019-09-24T18:28:43Z	USA:AZ	stool	clinical	Homo sapiens				SAMN12830513		blaOXA-193=COMPLETE blaOXA=COMPLETE	PDG000000003.1021		FALSE
Campylobacter jejuni	AZ-TG134416		PDT000592614.1	2019-09-24T18:28:47Z	USA:AZ	stool	clinical	Homo sapiens				SAMN12830537		blaOXA-193=COMPLETE blaOXA=COMPLETE	PDG000000003.1021		FALSE
Campylobacter jejuni	AZ-TG134388		PDT000592593.1	2019-09-24T18:28:44Z	USA:AZ	stool	clinical	Homo sapiens	PDS000055445.5	10	9	SAMN12830527		blaOXA-193=COMPLETE blaOXA=COMPLETE gyrA_T86I=POINT tet(O)=COMPLETE	PDG000000003.1021		FALSE
Campylobacter jejuni	AZ-TG134252		PDT000592547.1	2019-09-24T16:30:58Z	USA:AZ	stool	clinical	Homo sapiens	PDS000042684.7	8	9	SAMN12830468		blaOXA=COMPLETE	PDG000000003.1021		FALSE
Campylobacter jejuni	AZ-TG134240		PDT000592544.1	2019-09-24T16:30:58Z	USA:AZ	stool	clinical	Homo sapiens	PDS000021285.62	16	17	SAMN12830469		blaOXA-193=COMPLETE blaOXA=PARTIAL	PDG000000003.1021		FALSE
Campylobacter jejuni	AZ-TG134256		PDT000592567.1	2019-09-24T18:28:40Z	USA:AZ	stool	clinical	Homo sapiens	PDS000010659.77	10	6	SAMN12830465		50S_L22_A103V=POINT	PDG000000003.1021		FALSE
Campylobacter jejuni	AZ-TG134480		PDT000592539.1	2019-09-24T16:30:57Z	USA:AZ	stool	clinical	Homo sapiens	PDS000054758.2	11	22	SAMN12830421		blaOXA-193=COMPLETE gyrA_T86I=POINT tet(O)=COMPLETE	PDG000000003.1021		FALSE
Campylobacter jejuni	AZ-TG134400		PDT000592574.1	2019-09-24T18:28:41Z	USA:AZ	stool	clinical	Homo sapiens	PDS000022399.34	36	15	SAMN12830496		blaOXA-193=COMPLETE gyrA_T86I=POINT	PDG000000003.1021		FALSE
Campylobacter jejuni	AZ-TG134312		PDT000592552.1	2019-09-24T16:31:00Z	USA:AZ	stool	clinical	Homo sapiens	PDS000051016.1	24		SAMN12830473		50S_L22_A103V=POINT blaOXA-184=COMPLETE	PDG000000003.1021		FALSE
Campylobacter jejuni	AZ-TG134308		PDT000592605.1	2019-09-24T18:28:46Z	USA:AZ	stool	clinical	Homo sapiens	PDS000051015.1	14		SAMN12830536		blaOXA-193=COMPLETE gyrA_T86I=POINT	PDG000000003.1021		FALSE
Campylobacter jejuni	AZ-TG134340		PDT000592546.1	2019-09-24T16:30:58Z	USA:AZ	stool	clinical	Homo sapiens	PDS000053744.1	9		SAMN12830487		blaOXA=COMPLETE gyrA_T86I=POINT tet(O)=COMPLETE	PDG000000003.1021		FALSE
Campylobacter jejuni	AZ-TG134316		PDT000592543.1	2019-09-24T16:30:57Z	USA:AZ	stool	clinical	Homo sapiens	PDS000039222.2	9		SAMN12830475		blaOXA-193=COMPLETE	PDG000000003.1021		FALSE
Campylobacter jejuni	AZ-TG134324		PDT000592612.1	2019-09-24T18:28:47Z	USA:AZ	stool	clinical	Homo sapiens	PDS000024036.4	31		SAMN12830534		50S_L22_A103V=POINT gyrA_T86I=POINT	PDG000000003.1021		FALSE
Campylobacter jejuni	AZ-TG134328		PDT000592617.1	2019-09-24T18:28:48Z	USA:AZ	stool	clinical	Homo sapiens	PDS000046309.6	5	6	SAMN12830547		blaOXA-193=COMPLETE	PDG000000003.1021		FALSE
