# Supplementary material for: Genomic Epidemiology and Evolution of Diverse Lineages of Clinical Campylobacter jejuni Cocirculating in New Hampshire, USA, 2017
Source: J Clin Microbiol. 2020 May 26;58(6):e02070-19. doi: 10.1128/JCM.02070-19 (PMC7269400; doi:10.1128/JCM.02070-19)
Supplement: Supplemental file 5 [file JCM.02070-19-sd005.xlsx]

## Sheet: New Hampshire only
Table S4. Pairwise ANI percentages generated by fastANI
	SRR5278269	SRR5460103	SRR5648400	SRR5278261	SRR6014983	SRR6152533	SRR6359021	SRR5648756	SRR5648465	SRR5859321	SRR5278272	SRR5278288	SRR5648496	SRR6014985	SRR6014884	SRR6015027	SRR5278270	SRR5859329	SRR5460106	SRR5278282	SRR5460100	SRR5460101	SRR5859317	SRR5460098	SRR5278281	SRR5859331	SRR5278259	SRR5460105	SRR5648503	SRR6014979	SRR5278267	SRR5648499	SRR5648749	SRR5859325	SRR5278271	SRR5460099	SRR6464246	SRR5278260	SRR5648760	SRR5278256	SRR6238087	SRR6359020	SRR5648754	SRR6014981	SRR5278283	SRR6464242	SRR6014507	SRR5859326	SRR6015024
SRR5278269	99.9999	97.2395	97.259	97.2436	97.1587	97.1672	97.2814	96.9196	96.9714	96.9871	96.9605	96.7994	96.9618	96.9853	96.8796	96.8616	96.9254	96.8569	96.8316	96.8182	96.7832	96.7468	96.8097	96.7296	96.7252	96.7697	96.7457	96.7848	96.7277	96.6757	96.6968	96.9172	96.7525	96.9567	96.8795	96.8811	96.7783	96.8827	96.8381	96.9246	97.0442	96.969	96.9922	96.9439	96.9261	96.9501	96.9965	96.9665	97.079
SRR5460103	97.2419	100	98.7857	98.0245	98.0645	97.9797	98.2064	98.0192	98.1298	98.0992	97.6635	97.6018	97.5875	97.7042	97.4967	97.6296	97.586	97.6741	97.5877	97.6289	97.5697	97.5439	97.6396	97.5909	97.6204	97.4644	97.5477	97.5749	97.6198	97.5881	97.7581	97.6665	97.7098	97.7827	97.6839	97.6688	97.667	97.7069	97.6954	97.6949	97.7129	97.708	97.736	97.7903	97.7386	97.7435	97.7768	97.6516	97.7588
SRR5648400	97.18	98.7625	100	97.9689	97.9505	98.0109	98.1901	97.854	98.1863	98.1668	97.638	97.6375	97.6565	97.739	97.4916	97.5265	97.5961	97.6556	97.6059	97.5991	97.543	97.5907	97.5619	97.5828	97.6416	97.6243	97.672	97.6477	97.551	97.6428	97.6076	97.8071	97.7186	97.6649	97.621	97.6301	97.6749	97.7278	97.6905	97.661	97.7093	97.6503	97.6758	97.6895	97.7399	97.6433	97.689	97.6997	97.7585
SRR5278261	97.1437	98.0676	97.9953	100	99.2548	98.7079	98.9304	97.8632	98.0219	97.9748	97.6069	97.5393	97.5621	97.7809	97.4941	97.6204	97.6425	97.6432	97.6228	97.6179	97.6326	97.5899	97.5429	97.4873	97.5335	97.3682	97.5992	97.4927	97.6103	97.555	97.6206	97.8054	97.693	97.7457	97.6312	97.6572	97.6353	97.6903	97.7154	97.6551	97.6823	97.6575	97.714	97.721	97.7801	97.6949	97.7072	97.698	97.7489
SRR6014983	97.1667	98.1723	98.0142	99.2349	100	98.884	99.2216	97.6896	97.7061	98.0994	97.7273	97.6002	97.645	97.8014	97.2434	97.2646	97.5421	97.6019	97.7266	97.3304	97.3718	97.3961	97.3752	97.1391	97.5415	97.4641	97.6376	97.3033	97.5417	97.5654	97.4949	97.5508	97.6543	97.4363	97.5706	97.607	97.5176	97.5866	97.6239	97.6034	97.5605	97.8325	97.747	97.4663	97.7466	97.7106	97.7421	97.4726	97.8057
SRR6152533	97.1033	98.0892	98.1516	98.7915	98.866	100	99.3925	97.882	97.9588	97.9502	97.5258	97.6168	97.5838	97.6968	97.4632	97.5161	97.451	97.6633	97.5646	97.5369	97.5303	97.5755	97.4555	97.3138	97.4046	97.4102	97.4724	97.4474	97.437	97.4436	97.5201	97.7505	97.6848	97.668	97.5269	97.597	97.5463	97.5234	97.5542	97.5807	97.549	97.5228	97.5614	97.5771	97.6733	97.7059	97.5394	97.5741	97.588
SRR6359021	97.3354	98.3886	98.2417	99.0761	99.2583	99.5102	100	98.1088	98.2342	98.2123	97.7352	97.7045	97.7428	97.7726	97.5482	97.5969	97.6001	97.67	97.5452	97.5666	97.6309	97.5863	97.6747	97.535	97.533	97.5607	97.5968	97.5183	97.5983	97.5439	97.7642	97.7084	97.752	97.7828	97.7258	97.7138	97.6736	97.7026	97.6817	97.704	97.7431	97.7457	97.7131	97.7412	97.7748	97.7573	97.71	97.7262	97.7791
SRR5648756	96.9482	97.8972	97.8858	97.9383	97.6812	97.7848	98.0441	100	98.7619	98.7401	97.655	97.6902	97.6073	97.9265	97.6894	97.9049	97.9118	97.8395	97.7021	97.8169	97.7914	97.7914	97.7544	97.7309	97.7459	97.6451	97.7467	97.6806	97.761	97.8454	97.8098	97.8418	97.8029	97.9939	97.8673	97.8835	97.8463	97.8688	97.9579	97.8664	97.8791	97.9809	97.9719	98.0367	97.8951	97.8934	97.7668	97.9654	97.8764
SRR5648465	97.0644	98.1109	98.1721	98.0302	97.685	98.1095	98.1966	98.7787	100	99.9006	97.8388	97.7488	97.6956	97.9934	97.728	97.8992	97.8558	97.7857	97.9526	97.9407	97.6792	97.632	97.8574	97.7818	97.8904	97.6713	97.9964	97.8214	97.8349	97.9867	97.9235	98.0735	98.063	98.2229	97.8603	97.9087	97.9473	97.9298	97.9913	97.9754	97.9677	97.9713	98.0398	98.1266	98.0974	98.0631	98.0594	98.1259	98.062
SRR5859321	97.0025	98.2029	98.1308	98.0642	98.1074	98.038	98.2013	98.8108	99.9297	100	97.848	97.8258	97.7722	98.1415	97.7484	97.9558	97.971	97.9054	97.974	97.8581	97.7987	97.7807	97.9257	97.7412	97.9024	97.7338	97.8335	97.8009	97.8605	97.903	98.0698	98.0757	98.1308	98.1795	97.9602	98.019	98.0484	98.0445	97.9742	98.0794	98.0889	98.0528	98.1435	98.1864	98.158	98.1554	98.0867	98.231	98.1967
SRR5278272	97.0061	97.5798	97.6132	97.5514	97.6377	97.5749	97.6134	97.7057	97.7772	97.7724	100	99.3163	99.4428	97.9225	97.5933	97.6081	97.7396	97.7118	97.5166	97.8189	97.7636	97.7421	97.5229	97.6493	97.7298	97.6684	97.584	97.6495	97.6655	97.6712	97.583	97.8318	97.7412	97.8082	97.6662	97.6779	97.7249	97.6715	97.7149	97.7286	97.6905	97.7637	97.734	97.7773	97.7987	97.7368	97.7486	97.7029	97.7388
SRR5278288	96.8399	97.5696	97.585	97.5365	97.5888	97.4263	97.5662	97.5922	97.637	97.725	99.3401	100	99.34	97.8416	97.4715	97.6241	97.5601	97.6334	97.4411	97.5651	97.441	97.4956	97.4921	97.369	97.602	97.3955	97.6429	97.5263	97.5752	97.5374	97.5076	97.5711	97.7343	97.791	97.5727	97.576	97.5281	97.6474	97.5888	97.6693	97.6297	97.7846	97.657	97.7218	97.7529	97.7397	97.7461	97.7233	97.6618
SRR5648496	96.9413	97.6642	97.5818	97.6163	97.5847	97.5239	97.6149	97.6072	97.7643	97.7566	99.3359	99.2689	100	97.8554	97.4678	97.6346	97.6564	97.6872	97.4495	97.5864	97.6323	97.5941	97.5327	97.5715	97.6176	97.5803	97.6166	97.5771	97.5101	97.5353	97.664	97.6777	97.4999	97.7415	97.65	97.7038	97.6272	97.7683	97.685	97.7387	97.6844	97.7484	97.6627	97.7723	97.6947	97.7479	97.7706	97.6894	97.7468
SRR6014985	97.0904	97.7294	97.7622	97.6957	97.7379	97.6932	97.6692	97.9009	98.0509	97.9876	97.8284	97.8305	97.8517	100	98.2827	98.4013	98.4032	98.3688	98.3354	98.4933	98.4852	98.494	98.3917	98.3137	98.4315	98.3057	98.4355	98.5019	98.3996	98.4743	98.6293	98.5115	98.5954	98.5257	98.6155	98.5738	98.6059	98.6232	98.6154	98.6087	98.5649	98.6567	98.5886	98.5893	98.606	98.5903	98.4462	98.5128	98.5787
SRR6014884	96.8318	97.5462	97.493	97.5342	97.2489	97.4243	97.4045	97.6654	97.6782	97.723	97.541	97.4282	97.4856	98.2521	100	98.7177	98.6541	98.6159	98.4398	98.627	98.54	98.5064	98.367	98.5032	98.5754	98.5534	98.5287	98.5331	98.4216	98.6212	98.3537	98.3322	98.077	98.3022	98.413	98.3217	98.3625	98.3985	98.3821	98.1595	98.4109	98.4538	98.4565	98.4087	98.4358	98.4273	98.3414	98.3529	98.3832
SRR6015027	96.8784	97.6312	97.6527	97.6044	97.276	97.4753	97.5052	97.8875	97.8086	97.9407	97.6136	97.5633	97.593	98.4433	98.7373	100	98.9088	98.9582	98.6603	98.9013	98.7998	98.8035	98.6262	98.6881	98.7064	98.7327	98.7913	98.6786	98.7137	98.7772	98.7063	98.6601	98.4008	98.4587	98.443	98.3879	98.4773	98.4276	98.4552	98.4981	98.4567	98.5589	98.6459	98.6541	98.6037	98.5931	98.5371	98.5262	98.6113
SRR5278270	96.773	97.6659	97.5656	97.6292	97.529	97.4928	97.5873	97.8544	97.8145	97.8974	97.6392	97.637	97.6035	98.4383	98.6281	98.9558	100	99.8556	98.6358	98.7506	98.7208	98.7499	98.5602	98.6997	98.7342	98.6544	98.7358	98.624	98.7505	98.6841	98.6499	98.554	98.3822	98.437	98.5441	98.426	98.5388	98.507	98.5624	98.6048	98.4888	98.5156	98.6487	98.5339	98.5459	98.534	98.4427	98.4945	98.5203
SRR5859329	96.8517	97.6925	97.6247	97.6284	97.6099	97.5581	97.5522	97.8411	97.7159	97.8247	97.6513	97.6469	97.6753	98.4073	98.6567	98.9776	99.8602	100	98.6503	98.7152	98.746	98.7713	98.5275	98.5637	98.6973	98.6325	98.7148	98.6515	98.5826	98.6977	98.6189	98.5557	98.3879	98.43	98.5215	98.4123	98.4232	98.5012	98.4979	98.5781	98.4114	98.4656	98.6039	98.5769	98.5382	98.537	98.4912	98.4921	98.4886
SRR5460106	96.733	97.6315	97.6625	97.6976	97.7114	97.5741	97.5353	97.7611	97.9108	97.983	97.5	97.5165	97.4702	98.5064	98.4954	98.7435	98.5742	98.55	100	98.733	98.7796	98.7624	98.5738	98.6749	98.6744	98.5822	98.7311	98.6753	98.7338	98.6033	98.6508	98.6156	98.4101	98.3361	98.4875	98.4479	98.3688	98.3841	98.4358	98.4689	98.4757	98.5696	98.5932	98.5369	98.4942	98.4788	98.43	98.4478	98.4536
SRR5278282	96.82	97.6432	97.6364	97.4586	97.3522	97.5296	97.5127	97.8392	97.7224	97.8468	97.6936	97.608	97.6334	98.4145	98.6981	98.847	98.7569	98.7176	98.7991	100	99.1971	99.201	98.4483	98.6912	98.7205	98.7135	98.8316	98.7325	98.7681	98.7683	98.4807	98.6582	98.2339	98.4416	98.4442	98.4492	98.4693	98.4559	98.514	98.5281	98.5088	98.5024	98.6362	98.5103	98.6061	98.6271	98.5163	98.3978	98.5056
SRR5460100	96.7596	97.6586	97.5343	97.5793	97.4538	97.4437	97.5533	97.7271	97.6892	97.6596	97.6086	97.4865	97.5992	98.5343	98.6223	98.7793	98.7427	98.7326	98.797	99.2055	100	99.9851	98.3518	98.7481	98.7736	98.6285	98.8123	98.695	98.6885	98.6649	98.4242	98.6617	98.3743	98.4206	98.5443	98.5602	98.5334	98.5701	98.5451	98.5138	98.4731	98.5063	98.545	98.4529	98.4333	98.4783	98.4972	98.545	98.4454
SRR5460101	96.7308	97.658	97.5651	97.5711	97.4771	97.4293	97.5605	97.7168	97.6591	97.6966	97.5591	97.3343	97.4832	98.5637	98.5816	98.8194	98.7944	98.763	98.8143	99.2076	99.9924	100	98.2858	98.7328	98.7378	98.5836	98.8331	98.6851	98.6963	98.6539	98.391	98.6776	98.3196	98.3929	98.4983	98.5657	98.4879	98.5498	98.5193	98.5286	98.4422	98.4399	98.533	98.4646	98.4438	98.4527	98.4677	98.4958	98.4106
SRR5859317	96.7865	97.6378	97.6697	97.5067	97.3446	97.3545	97.6513	97.6791	97.8488	97.8812	97.5743	97.6604	97.5873	98.3813	98.3647	98.524	98.4861	98.4278	98.5427	98.4301	98.4567	98.2418	100	98.8713	98.9968	98.8921	98.9846	98.9114	98.9208	99.0286	98.5072	98.4248	98.1826	98.3762	98.3432	98.3368	98.4812	98.3349	98.4176	98.4606	98.3654	98.4491	98.4687	98.4446	98.493	98.4243	98.3818	98.3866	98.4095
SRR5460098	96.7795	97.585	97.6283	97.533	97.1903	97.3125	97.5691	97.6658	97.6562	97.771	97.5618	97.5186	97.5835	98.3345	98.6219	98.7714	98.704	98.6334	98.5809	98.7071	98.7223	98.7146	98.8708	100	99.4673	99.3106	99.5292	99.4794	99.1989	99.4811	98.5831	98.3784	98.3816	98.5156	98.6574	98.6296	98.5973	98.6138	98.6762	98.4147	98.3615	98.4775	98.5616	98.5238	98.5487	98.5234	98.4462	98.4468	98.486
SRR5278281	96.6949	97.6675	97.5383	97.4807	97.5053	97.3235	97.4511	97.8201	97.8702	97.7687	97.585	97.5273	97.6504	98.4778	98.5559	98.7176	98.5947	98.6329	98.6693	98.6871	98.6518	98.6393	98.937	99.4991	100	99.6586	99.6377	99.611	99.1288	99.6072	98.4397	98.3331	98.3041	98.3198	98.4302	98.4604	98.4382	98.4528	98.4638	98.4582	98.3624	98.4026	98.4717	98.4361	98.4735	98.4771	98.4116	98.3981	98.3671
SRR5859331	96.7126	97.5823	97.5967	97.4546	97.4477	97.3309	97.5083	97.75	97.7374	97.7576	97.6047	97.5926	97.6715	98.2834	98.6242	98.716	98.6258	98.6671	98.5129	98.6121	98.6232	98.6151	98.8518	99.3737	99.6272	100	99.4148	99.3548	99.1745	99.4469	98.4452	98.2762	98.2641	98.3785	98.3291	98.4065	98.3535	98.3535	98.3583	98.3911	98.4346	98.4299	98.515	98.5345	98.5433	98.5305	98.4965	98.478	98.4421
SRR5278259	96.9439	97.6122	97.6031	97.4829	97.5094	97.4355	97.4477	97.8463	97.9015	97.9829	97.5475	97.5533	97.535	98.4978	98.6594	98.7924	98.7181	98.7063	98.7332	98.8745	98.8396	98.8013	98.8708	99.4318	99.627	99.3853	100	99.9673	99.3452	99.7165	98.6422	98.5436	98.3858	98.4536	98.5793	98.5243	98.6015	98.5544	98.5933	98.5271	98.509	98.5566	98.4806	98.5675	98.5568	98.5211	98.4502	98.477	98.5081
SRR5460105	96.8418	97.5953	97.6163	97.5206	97.3259	97.3821	97.551	97.8812	97.8481	97.8926	97.5665	97.5776	97.6372	98.4967	98.5336	98.8	98.682	98.7065	98.6515	98.8192	98.705	98.7539	98.8688	99.4341	99.6051	99.3423	99.9695	100	99.3157	99.6898	98.6166	98.4018	98.2984	98.3527	98.5694	98.5058	98.5176	98.5749	98.5786	98.5176	98.5346	98.5957	98.511	98.536	98.5889	98.5355	98.486	98.4365	98.4643
SRR5648503	96.6979	97.5524	97.5061	97.5816	97.4995	97.3425	97.5807	97.8318	97.7985	97.8105	97.5175	97.4063	97.587	98.4277	98.4398	98.6925	98.6092	98.5588	98.5409	98.7268	98.7199	98.7073	98.8035	99.058	99.2451	99.1145	99.2532	99.0829	100	99.2994	98.4969	98.4173	98.1829	98.3878	98.4378	98.4265	98.3789	98.3996	98.3997	98.4424	98.5094	98.5111	98.4699	98.5349	98.5316	98.5568	98.3824	98.4012	98.4517
SRR6014979	96.7335	97.5456	97.5436	97.5627	97.4521	97.4089	97.4688	97.7994	97.8157	97.8879	97.4426	97.5118	97.5649	98.5322	98.6562	98.92	98.703	98.6768	98.5945	98.826	98.6949	98.6995	98.9215	99.4211	99.6177	99.4221	99.6634	99.6482	99.3509	100	98.6075	98.4745	98.2325	98.3652	98.5058	98.4836	98.475	98.4782	98.4847	98.4622	98.5683	98.5593	98.5574	98.6092	98.6028	98.556	98.4809	98.4629	98.4209
SRR5278267	96.7996	97.6625	97.6079	97.6648	97.3587	97.4968	97.5904	97.7339	97.9127	97.9052	97.6235	97.539	97.5269	98.6245	98.2755	98.6743	98.5919	98.5709	98.7172	98.6078	98.4187	98.488	98.5025	98.4936	98.616	98.4103	98.6245	98.5521	98.4628	98.548	100	98.8492	98.7742	98.7361	98.7942	98.6812	98.7016	98.7026	98.7956	98.745	98.8634	98.9077	99.0119	99.0123	98.9497	98.9394	98.8522	98.7996	98.9163
SRR5648499	96.9013	97.7384	97.7354	97.7942	97.3798	97.5896	97.6214	97.8174	98.0366	98.0911	97.6885	97.6248	97.6733	98.4627	98.2962	98.6251	98.544	98.5952	98.6934	98.6306	98.6158	98.5207	98.4358	98.503	98.3521	98.318	98.5743	98.433	98.4754	98.4851	98.9471	100	98.76	98.7722	98.7823	98.7791	98.7837	98.8579	98.8442	98.7177	98.7707	98.8596	98.96	98.9478	98.8772	98.8434	98.6616	98.7305	98.7039
SRR5648749	96.7883	97.6531	97.7314	97.6366	97.6353	97.557	97.6481	97.7037	98.0679	98.1245	97.7326	97.7028	97.6719	98.579	98.131	98.3363	98.3034	98.2527	98.3613	98.2058	98.376	98.4179	98.1079	98.2798	98.3099	98.3223	98.3361	98.3097	98.3945	98.2727	98.7424	98.7583	100	99.079	99.1485	99.1321	99.1385	99.1182	99.1134	98.8485	98.7481	98.787	98.9088	98.7669	98.8071	98.8115	98.7305	98.8232	98.8047
SRR5859325	96.8821	97.8476	97.7065	97.7386	97.364	97.5999	97.7194	98.0461	98.1614	98.1102	97.8808	97.7556	97.8078	98.5997	98.3274	98.5063	98.3917	98.3729	98.4587	98.5439	98.488	98.4615	98.4002	98.438	98.3831	98.4076	98.3807	98.3958	98.4981	98.4205	98.7718	98.7386	99.02	100	99.1605	99.1684	99.0753	99.0975	99.0637	98.9028	98.9298	98.9704	98.9493	98.8508	98.8977	98.8507	98.851	98.7638	98.8102
SRR5278271	96.8213	97.6855	97.7185	97.6609	97.4669	97.4768	97.6597	97.7577	97.86	98.0477	97.744	97.7101	97.7078	98.5973	98.2554	98.4522	98.4259	98.377	98.4095	98.5196	98.5169	98.4902	98.3675	98.5466	98.4185	98.3459	98.3798	98.367	98.4597	98.4243	98.6575	98.8975	99.0063	99.1051	99.9999	99.9057	99.9836	99.9851	99.9841	98.846	98.8295	98.9319	98.934	98.8324	98.8351	98.8337	98.8367	98.8626	98.9748
SRR5460099	96.8519	97.6637	97.7386	97.6807	97.5504	97.6043	97.6546	97.7431	97.9351	98.0902	97.6462	97.6503	97.6946	98.5281	98.2083	98.4296	98.446	98.3669	98.368	98.4736	98.4822	98.4934	98.337	98.5259	98.4141	98.376	98.3705	98.357	98.431	98.4712	98.6891	98.9385	99.0999	99.1594	99.9811	100	99.9941	99.9919	99.9879	98.9174	98.8986	98.9569	98.9803	98.8432	98.9441	98.9117	98.8935	98.8476	98.9362
SRR6464246	96.8931	97.6978	97.7219	97.6755	97.6115	97.5179	97.7024	97.7817	97.9486	98.0228	97.6498	97.5582	97.768	98.5657	98.3334	98.5364	98.4717	98.4838	98.4022	98.5305	98.445	98.4597	98.4181	98.5979	98.3855	98.4229	98.4709	98.4589	98.418	98.5248	98.7671	98.9374	99.072	99.059	99.9698	99.943	100	99.9808	99.9794	98.9029	98.7778	98.8512	98.8967	98.8764	98.8552	98.8854	98.8742	98.8101	98.9313
SRR5278260	96.7459	97.703	97.7162	97.6033	97.455	97.5579	97.678	97.6597	97.7942	97.9944	97.6268	97.6106	97.6825	98.5731	98.3083	98.4747	98.4493	98.4481	98.3403	98.4641	98.5712	98.5848	98.321	98.5643	98.4604	98.3846	98.4945	98.415	98.3862	98.4432	98.6597	98.8921	99.0345	99.0109	99.9892	99.9399	99.9971	100	99.9787	98.8899	98.7957	98.9354	98.8965	98.7906	98.8221	98.9292	98.7933	98.8146	98.8215
SRR5648760	96.8027	97.7273	97.7602	97.7889	97.59	97.5717	97.7109	97.767	97.8828	98.1222	97.6863	97.6647	97.751	98.5989	98.4017	98.4954	98.4501	98.4487	98.4242	98.5402	98.5324	98.5146	98.411	98.5984	98.4393	98.4782	98.5352	98.4589	98.5154	98.5675	98.7646	98.875	99.0436	99.1068	99.9875	99.973	99.9978	99.995	100	98.9442	98.8279	98.9496	98.9902	98.9192	98.9951	98.9345	98.9357	98.9369	98.9602
SRR5278256	96.9019	97.7296	97.6665	97.8194	97.5824	97.5322	97.6704	97.93	97.9906	98.0032	97.7449	97.7134	97.7195	98.667	98.2359	98.4676	98.6307	98.5618	98.5307	98.5345	98.5231	98.4594	98.3711	98.3816	98.374	98.3872	98.5072	98.4188	98.5291	98.5055	98.8329	98.9087	98.8583	98.9232	98.9558	98.8853	98.8729	98.9309	99.0083	100	99.3562	99.327	99.2399	99.2296	99.1911	99.1587	99.2031	99.0628	99.1706
SRR6238087	96.9315	97.777	97.7174	97.6352	97.6382	97.4129	97.6426	97.8046	97.983	97.9763	97.6824	97.6671	97.691	98.6451	98.3967	98.4566	98.4968	98.4372	98.4306	98.5933	98.4204	98.4856	98.4185	98.3684	98.485	98.4867	98.5303	98.3979	98.5638	98.5333	98.8446	98.9462	98.8821	98.9246	98.8704	98.8142	98.8255	98.811	98.873	99.291	100	99.7225	99.169	99.2291	99.187	99.1746	99.1092	99.0167	99.115
SRR6359020	96.9157	97.6988	97.6948	97.676	97.7325	97.5865	97.6503	97.9224	97.9478	98.0431	97.777	97.7406	97.7591	98.625	98.4171	98.5575	98.497	98.4674	98.466	98.5368	98.3845	98.3924	98.4489	98.4376	98.4297	98.4308	98.6002	98.4905	98.5793	98.5751	98.9643	98.8221	98.841	98.9402	98.9637	98.9119	98.93	99.0292	98.937	99.2128	99.7412	100	99.1694	99.1755	99.0918	99.1441	99.0978	99.0526	99.1542
SRR5648754	97.0119	97.7519	97.7394	97.6968	97.7499	97.4779	97.6816	97.9091	98.1018	98.1496	97.7755	97.7293	97.7306	98.6313	98.4745	98.6426	98.6053	98.6059	98.539	98.6796	98.551	98.5762	98.4851	98.5532	98.5272	98.5267	98.5475	98.4924	98.4803	98.5567	99.023	99.0064	98.8347	98.8875	98.9526	98.9793	98.9473	99.037	99.0009	99.1239	99.2491	99.2333	100	99.5929	99.5564	99.5399	99.4337	99.361	99.4382
SRR6014981	96.8881	97.7954	97.7131	97.7033	97.4431	97.5693	97.6059	98.0086	97.9888	98.0717	97.7135	97.686	97.7217	98.5738	98.3765	98.5776	98.5108	98.5397	98.4834	98.6352	98.4552	98.4362	98.3792	98.4353	98.4604	98.432	98.5548	98.4473	98.4662	98.4574	98.9441	98.9066	98.7703	98.8837	98.8616	98.8264	98.8452	98.9037	98.8994	99.0719	99.1429	99.1714	99.5479	100	99.8269	99.8698	99.5002	99.4417	99.5785
SRR5278283	97.0095	97.7502	97.7906	97.6532	97.688	97.4428	97.5921	97.8913	98.0828	98.1035	97.7168	97.7057	97.7342	98.6087	98.4423	98.5115	98.4631	98.5164	98.4211	98.6689	98.4959	98.4671	98.4036	98.489	98.4584	98.4783	98.582	98.5607	98.4946	98.511	98.9558	98.9062	98.8363	98.8302	98.9292	98.8956	98.9161	98.9526	98.9318	99.112	99.1696	99.1491	99.5508	99.8647	100	99.9812	99.4708	99.426	99.4852
SRR6464242	97.0263	97.7358	97.6969	97.6321	97.646	97.5058	97.6051	97.9158	98.1096	98.1122	97.6616	97.6068	97.7529	98.6117	98.399	98.4837	98.4633	98.5189	98.4475	98.597	98.5374	98.5665	98.4394	98.4618	98.5325	98.434	98.4968	98.5286	98.5048	98.4977	98.9242	98.9598	98.8523	98.8439	98.945	98.9049	98.9141	98.9676	98.9475	99.1387	99.1158	99.1617	99.5262	99.8461	99.9732	99.9999	99.465	99.4181	99.5086
SRR6014507	96.9436	97.7419	97.7129	97.6745	97.7526	97.5234	97.6639	97.7339	98.0073	98.0709	97.7336	97.6668	97.6966	98.4985	98.2967	98.5129	98.4304	98.4746	98.3426	98.5816	98.4163	98.4037	98.408	98.3764	98.4358	98.3972	98.456	98.4084	98.4201	98.4713	98.8409	98.8128	98.7257	98.7972	98.8482	98.8085	98.8758	98.8308	98.8712	99.0921	99.0815	99.1029	99.3829	99.5259	99.473	99.4832	100	99.6333	99.654
SRR5859326	96.969	97.7942	97.6667	97.5508	97.3398	97.5933	97.6689	97.9209	98.0439	98.1035	97.718	97.6599	97.6557	98.5259	98.2912	98.4279	98.4672	98.4854	98.3045	98.4791	98.515	98.397	98.4713	98.4352	98.4344	98.5157	98.5265	98.4234	98.3599	98.3575	98.812	98.7906	98.7305	98.6944	98.7178	98.7713	98.8406	98.8052	98.7888	99.0913	99.04	99.128	99.389	99.5023	99.4151	99.4316	99.6778	100	99.9639
SRR6015024	96.9835	97.8643	97.734	97.705	97.6711	97.4915	97.6091	97.8215	98.0274	98.0883	97.8312	97.6437	97.6281	98.5189	98.3622	98.4288	98.4126	98.4175	98.3665	98.4484	98.5114	98.4343	98.3016	98.433	98.5018	98.3533	98.5429	98.4731	98.4087	98.549	98.8753	98.8455	98.7888	98.8738	98.968	98.8714	98.9404	99.0028	98.9515	99.1227	99.0956	99.1717	99.4735	99.5626	99.472	99.4981	99.6636	99.8587	100
SRR5460102	97.0621	97.8053	97.7667	97.7244	97.4735	97.5669	97.6682	97.8769	98.044	98.1141	97.8171	97.6861	97.6812	98.5799	98.3632	98.5012	98.4401	98.5057	98.4342	98.5635	98.4953	98.4586	98.3217	98.4519	98.4632	98.3642	98.4864	98.4211	98.4335	98.4936	98.8886	98.8557	98.8875	98.8389	98.8778	98.8638	98.8474	98.8934	98.8424	99.1001	99.0631	99.1726	99.4734	99.5715	99.4995	99.5047	99.7034	99.8302	99.9762
SRR5278268	96.9899	97.8677	97.7449	97.7271	97.7136	97.5885	97.7505	97.8245	98.0222	98.0907	97.8352	97.6858	97.6332	98.5701	98.3714	98.5016	98.4485	98.399	98.4087	98.5497	98.4118	98.4356	98.3763	98.4407	98.4467	98.3777	98.4448	98.373	98.4152	98.3957	98.8791	98.8488	98.8496	98.7791	98.8861	98.8416	98.8595	98.8858	98.9047	99.0955	99.1243	99.1124	99.4629	99.5864	99.4962	99.4689	99.7122	99.8772	99.9486
SRR5648753	96.9832	97.858	97.7516	97.7752	97.7748	97.6793	97.7626	97.9239	98.0927	98.16	97.8476	97.7552	97.756	98.5592	98.3864	98.4768	98.4606	98.4634	98.4319	98.5487	98.5112	98.5439	98.3647	98.4644	98.4587	98.3855	98.4873	98.4091	98.462	98.4347	98.904	98.8722	98.8601	98.7982	98.9618	98.8145	98.9049	98.9624	98.9442	99.1023	99.1592	99.1406	99.4755	99.5934	99.4755	99.4823	99.6489	99.8264	99.897
Average	98.2611
Min	96.6949
Max	99.9978
[truncated: 3 more columns]

## Sheet: Between states
Table S4. Pairwise ANI percentages generated by fastANI
	SRR6014985	GCA_004848215.1_PDT000442838.1_genomic	GCA_005104145.1_PDT000139802.2_genomic	GCA_004835485.1_PDT000415637.1_genomic	SAMN12830423	SAMN12830517	GCA_005871835.1_PDT000503654.1_genomic	GCA_008014205.1_ASM801420v1_genomic	GCA_004934585.1_PDT000139796.2_genomic	GCA_005104025.1_PDT000139800.2_genomic	GCA_005085185.1_PDT000092456.2_genomic	SRR5648756	GCA_010315275.1_PDT000649715.1_genomic	GCA_010280685.1_PDT000647841.1_genomic	SRR5859321	GCA_010348225.1_PDT000677497.1_genomic	GCA_010348065.1_PDT000677494.1_genomic	SAMN12830475	GCA_010306025.1_PDT000649727.1_genomic	GCA_010280645.1_PDT000647837.1_genomic	GCA_005200775.1_PDT000144211.2_genomic	SRR5648465	GCA_005096455.1_PDT000087337.2_genomic	GCA_010278745.1_PDT000648223.1_genomic	SAMN12830469	GCA_010280425.1_PDT000647839.1_genomic	SAMN12830467	GCA_010348165.1_PDT000677495.1_genomic	SRR5278288	SRR5278272	GCA_004844845.1_PDT000431615.1_genomic	GCA_010280945.1_PDT000648197.1_genomic	SRR5648496	GCA_005086585.1_PDT000092455.2_genomic	GCA_010356565.1_PDT000649733.1_genomic	GCA_006223425.1_PDT000517551.1_genomic	GCA_006223065.1_PDT000517564.1_genomic	SRR5278269	GCA_010222265.1_PDT000648214.1_genomic	GCA_004852565.1_PDT000452674.1_genomic	GCA_010222455.1_PDT000648218.1_genomic	GCA_006223405.1_PDT000517553.1_genomic	GCA_005103985.1_PDT000139795.2_genomic	GCA_010356685.1_PDT000649737.1_genomic	SAMN12830546	SRR5648400	GCA_010312595.1_PDT000649728.1_genomic	SRR5460103	GCA_010223025.1_PDT000648202.1_genomic
SRR6014985	100	99.8454	99.7808	99.812	97.989	98.0636	98.0398	97.9009	98.0111	98.0391	98.0228	97.9009	97.9835	97.9394	97.9876	97.9935	98.0496	97.9887	97.945	98.0235	98.0175	98.0509	98.0651	97.9725	97.9677	98.0395	96.9603	97.8761	97.8305	97.8284	98.0219	97.7756	97.8517	97.8121	97.5667	97.784	97.8083	97.0904	97.0583	97.1484	97.1654	97.7691	97.8197	97.7191	97.6566	97.7622	97.6119	97.7294	97.6866
GCA_004848215.1_PDT000442838.1_genomic	99.8633	100	99.8004	99.883	97.9828	98.0142	98.0005	97.997	97.9622	98.0069	97.9684	97.8488	98.0817	97.9888	98.0018	98.041	98.0602	98.06	98.0683	98.0712	98.0531	97.9827	98.04	98.03	98.056	98.015	96.8073	97.7638	97.817	97.8739	98.3587	97.8344	97.8833	97.7615	97.4851	97.7683	97.7861	96.8992	97.0747	97.1729	97.23	97.679	97.7723	97.6604	97.5938	97.7423	97.4891	97.6497	97.7714
GCA_005104145.1_PDT000139802.2_genomic	99.7246	99.8123	100	99.7957	98.0164	98.0258	97.9694	97.981	98.0112	98.0215	97.9888	97.8617	98.0423	97.8989	97.9922	98.0238	97.9341	97.9759	97.9685	97.9925	98.0508	98.0164	98.0245	97.9879	97.8733	98.0261	96.8392	97.8624	97.7659	97.8725	98.2617	97.7691	97.8226	97.8054	97.5227	97.7702	97.7865	96.9332	96.9764	97.0729	97.1256	97.7713	97.8016	97.7196	97.6663	97.6882	97.5769	97.6651	97.6185
GCA_004835485.1_PDT000415637.1_genomic	99.8153	99.9246	99.8396	100	98.021	98.1084	98.0352	98.0263	97.9552	98.0509	97.9559	97.8173	98.0704	97.9806	98.1199	98.07	98.0997	98.0348	98.0542	98.0827	98.0968	98.0684	98.0905	98.0608	98.0539	98.0499	96.8415	97.7798	97.848	97.8885	98.3159	97.8159	97.8635	97.8087	97.5737	97.858	97.8591	96.8739	97.0577	97.1929	97.2071	97.7677	97.7495	97.6733	97.7106	97.7103	97.5909	97.6852	97.7484
SAMN12830423	98.091	98.0457	98.123	98.0486	100	99.8639	98.579	98.5319	98.5188	98.5307	98.5424	98.0839	98.0396	98.1177	98.3219	98.2331	98.3004	98.2453	98.2683	98.2658	98.2975	98.2645	98.2644	98.2466	98.1355	98.2436	96.8121	97.6604	97.6435	97.7168	97.7152	97.7003	97.7128	97.6549	97.3652	97.7303	97.6333	97.0145	97.2369	97.2904	97.334	97.8107	97.7383	97.7893	97.7757	97.8623	97.9309	97.8264	97.8739
SAMN12830517	98.0989	98.0656	98.0779	98.0768	99.8567	100	98.5289	98.5855	98.5238	98.4911	98.4391	98.0413	98.0664	98.0433	98.1736	98.169	98.1441	98.12	98.133	98.1619	98.2361	98.1754	98.2591	98.0899	98.1403	98.2132	96.8179	97.7718	97.6898	97.6167	97.4754	97.572	97.7107	97.641	97.4866	97.6829	97.6281	97.0487	97.2411	97.2902	97.3594	97.8299	97.7708	97.8144	97.7279	97.8368	97.8422	97.9089	97.8352
GCA_005871835.1_PDT000503654.1_genomic	98.0486	98.0636	98.0128	98.0349	98.5317	98.5214	100	98.7162	98.6807	98.7437	98.6832	98.1121	98.1828	98.2456	98.3795	98.3008	98.4298	98.4256	98.3427	98.367	98.3547	98.3393	98.3494	98.3321	98.2972	98.3333	96.9644	97.7067	97.771	97.7651	97.5028	97.7303	97.7904	97.8075	97.6364	97.8136	97.8484	97.0614	97.3566	97.5164	97.5024	97.8102	97.7519	97.8512	97.8838	98.037	97.9268	98.0632	97.9336
GCA_008014205.1_ASM801420v1_genomic	97.9341	97.9473	97.8982	97.9118	98.423	98.5364	98.5938	100	98.7129	98.7147	98.7105	98.2524	98.199	98.2097	98.2891	98.3582	98.3803	98.2905	98.304	98.3709	98.2531	98.1394	98.2661	98.3263	98.2962	98.412	96.8526	97.6786	97.6535	97.7272	97.4757	97.6938	97.7725	97.6894	97.3804	97.5523	97.5149	96.9124	97.3529	97.3149	97.4026	97.7707	97.7569	97.7225	97.9179	97.9999	97.707	97.9303	97.8895
GCA_004934585.1_PDT000139796.2_genomic	97.9526	97.8755	97.9773	97.9387	98.4415	98.5044	98.7239	98.7386	100	99.943	99.8874	98.2869	98.2877	98.2902	98.5819	98.5313	98.576	98.4542	98.5113	98.5552	98.4748	98.4838	98.5298	98.5263	98.3804	98.5945	96.6004	97.6533	97.7241	97.8188	97.5524	97.6638	97.6607	97.587	97.4188	97.6427	97.619	97.0448	97.3853	97.3791	97.3635	97.9785	97.8598	97.8558	97.8624	97.997	97.9831	98.0309	98.0201
GCA_005104025.1_PDT000139800.2_genomic	97.9994	97.9712	98.029	98.0518	98.5105	98.479	98.7218	98.7545	99.9918	100	99.9257	98.3134	98.1671	98.2247	98.6223	98.4838	98.48	98.4384	98.4458	98.5219	98.4327	98.4426	98.543	98.5077	98.5191	98.5079	96.6596	97.6728	97.6861	97.7069	97.4238	97.5955	97.72	97.6625	97.412	97.6629	97.5935	96.9174	97.4141	97.3419	97.4532	97.9969	97.8799	97.8811	97.8805	98.0472	98.0013	98.0502	97.915
GCA_005085185.1_PDT000092456.2_genomic	98	97.887	98.0312	97.9749	98.4745	98.4483	98.7331	98.806	99.9461	99.9218	100	98.3293	98.1635	98.2279	98.5547	98.5275	98.4367	98.3076	98.3649	98.4258	98.4089	98.4157	98.4839	98.4721	98.4305	98.4405	96.6281	97.6424	97.7331	97.6973	97.5418	97.632	97.6776	97.666	97.4178	97.606	97.608	97.0432	97.3827	97.3245	97.448	97.9639	97.8886	97.7959	97.8383	97.9952	97.9643	98.0173	97.9217
SRR5648756	97.9744	97.8429	97.953	97.8205	98.1599	98.1279	98.1821	98.3345	98.3721	98.4254	98.3436	100	99.1278	99.2782	98.7401	98.7997	98.7647	98.6921	98.8371	98.7866	98.8086	98.7767	98.7856	98.7819	98.7464	98.7988	96.7031	97.5861	97.6902	97.655	97.3597	97.5565	97.6073	97.5698	97.523	97.5864	97.61	96.9482	97.2595	97.1895	97.4523	97.8153	97.8483	97.7537	97.7332	97.8858	97.7932	97.8972	97.8811
GCA_010315275.1_PDT000649715.1_genomic	98.0593	98.0987	98.0853	98.1055	97.9486	97.9795	98.197	98.3091	98.1679	98.2256	98.1935	99.0943	100	99.8285	98.696	98.6334	98.5754	98.5705	98.6117	98.677	98.677	98.585	98.5987	98.6099	98.5389	98.6524	96.5271	97.8262	97.7633	97.7451	97.4888	97.7186	97.7392	97.5755	97.4579	97.6739	97.659	96.9964	97.1896	97.1992	97.3459	97.8733	97.7172	97.8158	97.6857	97.8453	97.7136	97.8899	97.9893
GCA_010280685.1_PDT000647841.1_genomic	97.9381	97.9625	97.9041	97.986	97.949	97.987	98.2394	98.2378	98.2708	98.2848	98.3018	99.2025	99.8479	100	98.6694	98.7171	98.7189	98.5858	98.73	98.7196	98.7347	98.6716	98.6653	98.7509	98.5915	98.7287	96.6719	97.755	97.8009	97.7914	97.35	97.6679	97.7269	97.5911	97.5293	97.6807	97.7339	96.9982	97.324	97.2759	97.449	97.8259	97.7617	97.7916	97.7807	97.8724	97.826	97.8827	98.0345
SRR5859321	98.1415	98.0327	98.0848	98.0703	98.296	98.316	98.4528	98.3604	98.646	98.704	98.6166	98.8108	98.6341	98.6865	100	99.9851	99.969	99.9366	99.9785	99.9753	99.9391	99.9297	99.949	99.9717	99.868	99.9703	96.727	97.8509	97.8258	97.8138	97.5561	97.8081	97.7722	97.7469	97.5421	97.7705	97.7376	97.0025	97.4374	97.5081	97.6337	98.0724	98.013	98.0963	98.0213	98.1308	98.0518	98.2029	98.0018
GCA_010348225.1_PDT000677497.1_genomic	98.1483	98.0765	98.0357	98.0952	98.2234	98.2205	98.3645	98.4347	98.5469	98.6275	98.5724	98.7444	98.6382	98.6785	99.9729	100	99.9429	99.9451	99.966	99.9665	99.977	99.9577	99.9513	99.9633	99.877	99.9752	96.8053	97.8985	97.8682	97.8677	97.4018	97.8681	97.7822	97.7035	97.6251	97.756	97.7107	97.1425	97.3357	97.4911	97.5833	98.0498	98.0626	98.0777	97.9803	98.1478	98.0912	98.2366	98.0249
GCA_010348065.1_PDT000677494.1_genomic	98.0991	98.0518	98.0675	98.0964	98.3009	98.2481	98.5005	98.3962	98.6245	98.6922	98.649	98.8784	98.7039	98.7474	99.9686	99.9968	100	99.9618	99.9736	99.982	99.9716	99.9443	99.94	99.9817	99.8824	99.982	96.7473	97.855	97.8386	97.8313	97.5785	97.872	97.7325	97.6786	97.5508	97.7123	97.7973	97.1181	97.5167	97.5188	97.5925	98.0947	98.0534	98.0732	98.0082	98.2131	98.0623	98.2644	97.9966
SAMN12830475	98.0013	97.9729	97.9498	97.9946	98.0572	98.1037	98.2199	98.2391	98.3391	98.3625	98.3349	98.4375	98.5589	98.6508	99.8795	99.8682	99.8997	100	99.9275	99.9312	99.9249	99.7931	99.9003	99.9242	99.8679	99.9056	96.6771	97.633	97.7679	97.6995	97.602	97.6759	97.7108	97.6257	97.242	97.427	97.4871	96.9018	97.2239	97.3348	97.4559	97.8291	97.8403	97.8038	97.8142	98.0314	97.7968	98.0443	97.9742
GCA_010306025.1_PDT000649727.1_genomic	98.0818	97.9713	98.0292	98.0134	98.2395	98.1087	98.4354	98.3682	98.5507	98.5885	98.5848	98.8164	98.6782	98.7055	99.9388	99.9753	99.9051	99.9418	100	99.9734	99.9489	99.914	99.8577	99.9318	99.8437	99.9623	96.7844	97.9271	97.8379	97.7845	97.53	97.7782	97.7562	97.7254	97.4774	97.6963	97.6516	97.1142	97.3843	97.4646	97.5658	98.0595	97.9833	97.9881	97.9502	98.1412	98.0515	98.1773	97.9855
GCA_010280645.1_PDT000647837.1_genomic	98.0759	98.0209	98.0423	98.0285	98.2144	98.1843	98.4107	98.3864	98.5602	98.5819	98.547	98.7349	98.658	98.7151	99.9578	99.9501	99.9221	99.9424	99.966	99.9999	99.9714	99.9443	99.8941	99.9853	99.8762	99.9634	96.846	97.8134	97.7883	97.7796	97.5936	97.8251	97.7165	97.7602	97.4779	97.7364	97.6945	97.1788	97.3778	97.4399	97.5589	98.0365	98.0017	98.0776	97.9833	98.1775	98.035	98.1593	98.0065
GCA_005200775.1_PDT000144211.2_genomic	98.0909	97.9955	98.0068	97.969	98.1587	98.1035	98.4467	98.3136	98.525	98.516	98.501	98.7211	98.6328	98.7195	99.8863	99.9564	99.8994	99.9418	99.933	99.9661	100	99.909	99.8756	99.944	99.8138	99.95	96.8652	97.9052	97.7714	97.8235	97.5418	97.7839	97.7634	97.7123	97.5711	97.7986	97.809	97.1146	97.3043	97.4068	97.5557	98.0018	98.0104	97.9398	97.9016	98.2029	98.0228	98.2381	97.9824
SRR5648465	97.9934	97.9279	98.0184	97.9903	98.3083	98.2263	98.4757	98.2836	98.5896	98.6095	98.5675	98.7787	98.6138	98.7075	99.9006	99.9341	99.9151	99.8165	99.9076	99.9842	99.9254	100	99.8924	99.9388	99.7942	99.9321	96.7136	97.7832	97.7488	97.8388	97.6349	97.8078	97.6956	97.6463	97.4974	97.6635	97.6748	97.0644	97.3806	97.261	97.5316	98.0914	97.9777	98.0375	97.9837	98.1234	98.0064	98.1109	98.0115
GCA_005096455.1_PDT000087337.2_genomic	98.1123	98.1187	98.0826	98.1097	98.3105	98.2188	98.3621	98.4828	98.5321	98.5944	98.599	98.8298	98.7409	98.7681	99.9624	99.9778	99.9377	99.9311	99.9055	99.9604	99.9281	99.9355	100	99.985	99.8891	99.977	96.7082	97.7601	97.8188	97.7957	97.6326	97.8148	97.7814	97.7421	97.4546	97.7669	97.7738	97.1778	97.5092	97.5366	97.6328	97.998	98.096	97.8781	97.9531	98.1558	98.1621	98.1846	98.0922
GCA_010278745.1_PDT000648223.1_genomic	98.0961	98.1047	98.0327	98.1127	98.2084	98.2161	98.454	98.4154	98.5753	98.591	98.5653	98.8155	98.6857	98.6994	99.9579	99.9639	99.9436	99.9582	99.979	99.9874	99.9844	99.9767	99.932	100	99.9223	99.9764	96.7768	97.8084	97.8173	97.8504	97.5372	97.8365	97.7228	97.7102	97.5206	97.7816	97.7552	97.043	97.3684	97.5338	97.5297	98.0594	98.0197	98.0484	98.0082	98.1907	98.0538	98.2236	98.0772
SAMN12830469	98.016	97.8974	97.9774	97.9154	98.083	98.0996	98.3026	98.3329	98.5035	98.4617	98.4287	98.6525	98.5105	98.5621	99.8958	99.8967	99.8941	99.8913	99.9026	99.9211	99.9106	99.8984	99.8733	99.913	100	99.9156	96.5427	97.7689	97.7282	97.7342	97.3429	97.6991	97.7587	97.6207	97.5604	97.6718	97.6264	97.0018	97.2315	97.486	97.4178	97.9055	97.9195	97.8758	97.8902	98.0779	97.8865	98.1603	97.939
GCA_010280425.1_PDT000647839.1_genomic	98.0453	98.0636	98.0229	98.0587	98.2495	98.1966	98.4173	98.3887	98.54	98.6346	98.5493	98.8041	98.6695	98.7014	99.9682	99.9692	99.9655	99.9591	99.9902	99.988	99.9833	99.9689	99.933	99.9895	99.9301	100	96.8082	97.8667	97.8493	97.8167	97.5508	97.8009	97.7704	97.7735	97.5563	97.7453	97.7572	97.1416	97.455	97.491	97.5431	98.0549	98.0183	98.0654	97.9915	98.1847	97.9983	98.2337	97.997
SAMN12830467	96.7824	96.7642	96.7512	96.7736	96.7356	96.7637	96.8952	96.73	96.7535	96.7377	96.7627	96.7606	96.6072	96.6851	96.8072	96.8174	96.7698	96.636	96.5661	96.7788	96.7339	96.5985	96.8193	96.6219	96.6663	96.7613	100	96.9126	97.1334	97.1148	96.0611	97.0613	97.1422	96.9891	96.7718	97.006	96.9932	96.1926	96.4348	96.5527	96.4734	96.721	96.7993	96.6485	96.702	96.7401	96.7317	96.7834	96.8808
GCA_010348165.1_PDT000677495.1_genomic	97.9637	97.9649	97.8272	97.8925	97.8003	97.7944	97.8604	97.7095	97.781	97.6674	97.8402	97.6795	97.8708	97.8149	97.9029	97.9367	97.8876	97.8674	97.9229	97.9145	97.9219	97.7019	97.9217	97.8691	97.7052	97.9105	96.9361	100	99.1386	99.1554	97.3026	99.193	99.3071	99.2182	99.0125	99.3011	99.3289	96.8427	97.1063	97.203	97.1682	97.5545	97.509	97.5311	97.5681	97.6735	97.6638	97.6252	97.7679
SRR5278288	97.8416	97.8274	97.8279	97.8878	97.5504	97.5683	97.8299	97.6706	97.7545	97.7205	97.6926	97.5922	97.7096	97.7193	97.725	97.7581	97.7808	97.8076	97.7101	97.7392	97.7571	97.5899	97.8159	97.7749	97.6576	97.813	96.9236	99.0724	100	99.3401	97.287	99.4198	99.34	99.3522	99.1318	99.2241	99.3317	96.8872	97.0876	96.9935	97.2825	97.5273	97.5051	97.5266	97.5673	97.585	97.4557	97.5696	97.6078
SRR5278272	97.9225	97.8909	97.8702	97.87	97.6925	97.712	97.813	97.8655	97.6924	97.8234	97.6954	97.7057	97.8581	97.808	97.7724	97.827	97.72	97.7297	97.7747	97.7332	97.7772	97.7772	97.8442	97.7807	97.6533	97.7945	97.0455	99.0382	99.3163	100	97.4856	99.8208	99.4428	99.4779	99.3146	99.4992	99.4704	97.0061	97.215	97.1033	97.2406	97.4808	97.5169	97.5824	97.5752	97.6165	97.6384	97.5798	97.7429
GCA_004844845.1_PDT000431615.1_genomic	97.8664	97.873	97.7777	97.7823	97.7273	97.7266	97.8751	97.7819	97.6693	97.7785	97.6899	97.4422	97.7037	97.6923	97.7498	97.8195	97.7763	97.642	97.7273	97.7327	97.845	97.6333	97.7263	97.6841	97.6105	97.7113	97.037	98.9696	99.3012	99.7283	97.0701	99.9338	99.2872	99.3418	99.1886	99.3964	99.4107	96.9796	97.023	97.1069	97.2152	97.4865	97.4883	97.56	97.5627	97.5819	97.5777	97.5479	97.6952
GCA_010280945.1_PDT000648197.1_genomic	97.9076	97.7961	97.7745	97.8063	97.7203	97.7212	97.8326	97.7618	97.7371	97.7893	97.7189	97.5832	97.6995	97.7054	97.8303	97.8435	97.7416	97.6377	97.7256	97.7481	97.8438	97.7354	97.8031	97.7545	97.6164	97.7236	96.9273	99.0835	99.4266	99.7859	97.3759	100	99.3456	99.3268	99.3031	99.4552	99.5109	96.9931	97.0937	97.1283	97.2525	97.583	97.5691	97.5713	97.6355	97.5658	97.7254	97.6379	97.6817
SRR5648496	97.8554	97.8485	97.8184	97.8442	97.6758	97.757	97.8307	97.7534	97.7548	97.8357	97.7503	97.6072	97.7293	97.7334	97.7566	97.7501	97.7017	97.6623	97.7594	97.7728	97.7014	97.7643	97.7767	97.7222	97.6344	97.7737	97.0944	99.2269	99.2689	99.3359	97.2272	99.3674	100	99.7079	99.5178	99.8145	99.8081	96.9413	97.0639	97.0983	97.1266	97.5071	97.5215	97.5997	97.5598	97.5818	97.6779	97.6642	97.7247
GCA_005086585.1_PDT000092455.2_genomic	97.9196	97.7645	97.8325	97.8244	97.7539	97.7742	97.8726	97.8092	97.6759	97.7501	97.7031	97.5855	97.6511	97.7056	97.7422	97.7384	97.7211	97.656	97.5583	97.7193	97.7183	97.6658	97.7723	97.6635	97.5927	97.7626	97.1115	99.2944	99.3397	99.4094	97.1087	99.4284	99.7625	100	99.5735	99.9108	99.9107	96.9656	97.1358	97.1208	97.2337	97.4725	97.4939	97.538	97.6407	97.5515	97.5505	97.5663	97.6604
GCA_010356565.1_PDT000649733.1_genomic	97.7832	97.7969	97.7303	97.7089	97.6157	97.5221	97.7536	97.5669	97.4431	97.5203	97.4584	97.5911	97.7273	97.6792	97.5914	97.6326	97.5431	97.6937	97.5826	97.6611	97.6493	97.5859	97.697	97.6105	97.5341	97.6467	96.8768	99.1034	99.2865	99.45	96.9734	99.4494	99.7701	99.7065	100	99.9918	99.9383	96.7144	96.9777	96.8921	97.1247	97.2758	97.3889	97.2838	97.5035	97.3852	97.4645	97.4376	97.6368
GCA_006223425.1_PDT000517551.1_genomic	97.8543	97.7735	97.8723	97.7928	97.6951	97.6526	97.9007	97.5872	97.6191	97.7206	97.5627	97.5821	97.697	97.6503	97.5449	97.723	97.6693	97.5297	97.6534	97.6496	97.6941	97.6638	97.761	97.5827	97.6375	97.6328	96.9557	99.1801	99.1373	99.4327	97.4362	99.4329	99.7623	99.8446	99.6966	100	99.9876	96.7608	97.0592	97.0974	97.1994	97.4729	97.5011	97.6671	97.5552	97.4988	97.6	97.6237	97.6731
GCA_006223065.1_PDT000517564.1_genomic	97.8679	97.7961	97.8666	97.7656	97.5945	97.6749	97.7726	97.6939	97.5978	97.6443	97.558	97.6013	97.762	97.7468	97.5983	97.7324	97.6545	97.5297	97.6711	97.6818	97.7356	97.6086	97.7754	97.6249	97.5803	97.6581	96.8991	99.1802	99.1864	99.4987	97.2915	99.516	99.7857	99.8728	99.6935	99.9911	100	96.7924	96.9667	97.0112	97.1678	97.3987	97.4094	97.5859	97.4123	97.5713	97.6113	97.5345	97.6271
SRR5278269	96.9853	96.941	97.0098	96.9326	97.0338	96.9532	96.8882	96.873	97.0349	97.092	97.0881	96.9196	96.9365	96.9721	96.9871	97.0369	97.0373	96.9726	97.1214	97.0732	97.0444	96.9714	97.1458	97.0911	96.9866	97.1481	96.2056	96.8558	96.7994	96.9605	96.4539	96.9077	96.9618	96.9952	96.6161	96.7876	96.8527	99.9999	97.1563	97.1739	97.3377	97.33	97.2854	97.2245	97.2914	97.259	97.2293	97.2395	97.2378
GCA_010222265.1_PDT000648214.1_genomic	97.1671	97.0874	97.1607	97.112	97.2811	97.2576	97.4702	97.4316	97.5139	97.4758	97.4977	97.4327	97.3502	97.3666	97.4993	97.4275	97.4587	97.3241	97.3308	97.4393	97.3959	97.474	97.4329	97.4073	97.2638	97.4776	96.546	97.1891	97.2377	97.2714	96.7612	97.1887	97.2595	97.1593	97.0484	97.1033	97.1603	97.163	100	97.7225	97.7334	97.416	97.4712	97.4333	97.3794	97.574	97.5508	97.5351	97.4587
GCA_004852565.1_PDT000452674.1_genomic	97.2001	97.3274	97.23	97.3292	97.3179	97.3491	97.5153	97.447	97.4654	97.5142	97.4929	97.3905	97.2945	97.3682	97.5277	97.5651	97.6107	97.5286	97.6208	97.5262	97.56	97.5721	97.5027	97.5256	97.4279	97.5723	96.5271	97.2156	97.1249	97.261	96.8628	97.1659	97.1618	97.1479	96.9955	97.2282	97.26	97.1463	97.6694	100	99.9288	97.7083	97.6854	97.6839	97.6554	97.8674	97.6633	97.6655	97.7044
GCA_010222455.1_PDT000648218.1_genomic	97.311	97.2018	97.2427	97.2069	97.3923	97.4352	97.5339	97.447	97.4255	97.5773	97.4516	97.428	97.4429	97.4106	97.5857	97.5923	97.5777	97.5587	97.6096	97.6087	97.6309	97.6667	97.5383	97.592	97.5355	97.643	96.5362	97.2457	97.2926	97.2954	96.6555	97.2166	97.2511	97.2447	96.9978	97.1375	97.2322	97.2705	97.7449	99.8686	100	97.6639	97.658	97.7141	97.6756	97.8673	97.6868	97.6748	97.794
GCA_006223405.1_PDT000517553.1_genomic	97.7993	97.6669	97.7142	97.6951	97.8102	97.739	97.7512	97.8485	97.9272	98.0189	97.9666	97.9417	97.8306	97.7971	97.993	97.9724	97.9841	97.9119	97.8536	97.9949	97.9457	97.9785	98.1099	97.9324	97.8736	97.9877	96.7911	97.6074	97.5059	97.5947	97.2688	97.4699	97.5288	97.4343	97.2385	97.5035	97.5783	97.2805	97.377	97.6065	97.6931	100	99.9872	99.5851	99.5262	97.9368	98.0011	98.07	98.0494
GCA_005103985.1_PDT000139795.2_genomic	97.8042	97.6487	97.7569	97.7019	97.7519	97.7858	97.8377	97.8541	97.8529	97.9762	97.9381	97.9542	97.749	97.7645	97.9874	98.0114	98.0165	97.8545	97.8915	97.9881	98.0106	98.0122	98.0201	97.9639	97.8787	97.9675	96.7197	97.5906	97.5471	97.5633	97.3538	97.3796	97.4829	97.4667	97.1663	97.4068	97.4937	97.2639	97.3256	97.4913	97.641	99.9789	100	99.4815	99.5577	98.0242	97.9465	98.0376	98.0894
GCA_010356685.1_PDT000649737.1_genomic	97.7773	97.6288	97.7335	97.6417	97.8428	97.8249	97.735	97.7889	97.8232	97.8867	97.8715	97.8612	97.7712	97.8347	97.9221	97.9004	97.9372	97.7354	97.8447	97.908	97.8813	97.844	98.0269	97.9294	97.8287	97.9398	96.7797	97.5501	97.4503	97.5977	97.1262	97.5039	97.5115	97.5343	97.3159	97.6072	97.5989	97.2108	97.3365	97.4462	97.5622	99.586	99.4849	100	99.9376	97.9042	97.9645	98.0162	97.9312
SAMN12830546	97.6258	97.5336	97.5816	97.5699	97.7652	97.6533	97.7627	97.7176	97.9234	97.8791	97.9054	97.921	97.7726	97.7379	97.9924	97.9976	97.9728	97.8788	97.9161	98.0306	98.0322	97.9767	98.0463	97.9486	97.902	97.9568	96.8157	97.6068	97.6345	97.5595	97.2598	97.5065	97.5407	97.5589	97.2987	97.4557	97.4903	97.2678	97.3413	97.5844	97.6138	99.4839	99.5142	99.9469	100	97.9663	98.0104	98.0355	98.047
SRR5648400	97.739	97.6274	97.7188	97.7719	97.8586	97.9015	97.9204	97.8775	97.9595	97.9979	97.8734	97.854	97.9144	97.8212	98.1668	98.2093	98.1927	98.0675	98.1601	98.194	98.2272	98.1863	98.1573	98.2067	98.0373	98.2493	96.7886	97.6028	97.6375	97.638	97.2659	97.6368	97.6565	97.5898	97.4081	97.6245	97.6082	97.18	97.5374	97.7527	97.8136	97.9393	97.9164	97.9807	97.9167	100	98.7373	98.7625	98.8038
GCA_010312595.1_PDT000649728.1_genomic	97.6412	97.4383	97.6044	97.4998	97.8166	97.8208	97.8852	97.8561	97.9434	98.0257	97.9666	97.8662	97.8531	97.9091	98.0864	98.0122	97.9448	97.9842	97.9781	97.9768	98.0047	98.0056	98.0396	97.9675	97.8917	97.9937	96.8167	97.5811	97.6515	97.6609	97.3126	97.6261	97.6558	97.508	97.3322	97.6335	97.6869	97.2338	97.45	97.5257	97.674	97.9456	98.0066	97.9747	97.8613	98.7461	100	99.1816	99.2276
SRR5460103	97.7042	97.6088	97.6338	97.5808	97.8068	97.8122	97.9709	97.889	97.9265	98.0747	98.0411	98.0192	98.001	97.9494	98.0992	98.1207	98.1274	98.088	98.1101	98.0948	98.1578	98.1298	98.1487	98.0702	98.0287	98.1057	96.8274	97.5181	97.6018	97.6635	97.4657	97.6491	97.5875	97.5491	97.39	97.6069	97.6484	97.2419	97.4875	97.4385	97.5616	98.0338	98.0699	98.0882	97.9592	98.7857	99.1874	100	99.183
GCA_010223025.1_PDT000648202.1_genomic	97.6451	97.7694	97.5886	97.7169	97.7809	97.8337	98.02	97.9665	97.8903	97.9393	97.9107	97.8656	97.9703	98.0069	97.9729	98.0438	97.9828	97.8603	97.9754	97.9961	98.0265	97.977	98.0551	98.0021	97.8919	97.9888	96.8379	97.7281	97.7046	97.7947	97.4389	97.6727	97.7478	97.6906	97.4016	97.6768	97.6983	97.2063	97.5181	97.629	97.7201	97.9579	98.0145	97.9225	97.9379	98.7395	99.054	99.1661	100
GCA_010348265.1_PDT000677498.1_genomic	97.7336	97.7924	97.6956	97.7526	97.9507	97.8758	98.0665	98.0639	98.0498	98.0912	98.0443	98.0057	98.0196	98.0973	98.0828	98.1313	98.1052	98.0547	98.0847	98.0474	98.1582	97.9722	98.1513	98.0526	97.9491	98.105	96.8799	97.7298	97.8048	97.7984	97.2763	97.7479	97.7695	97.7219	97.3615	97.7234	97.8432	97.199	97.5119	97.6013	97.8046	98.0754	98.083	98.0566	98.059	98.8565	99.1896	99.2169	99.9437
SAMN12830484	97.5528	97.4937	97.5254	97.4892	97.7485	97.7312	97.7993	97.8134	97.7305	97.7892	97.7425	97.7619	97.6933	97.7141	97.8654	97.92	97.8738	97.7803	97.8227	97.9007	97.8979	97.9182	97.9614	97.8499	97.7792	97.9182	96.6086	97.3856	97.5045	97.4516	97.0157	97.4309	97.4673	97.4784	97.2535	97.5047	97.4768	97.1631	97.5091	97.6317	97.6315	97.9049	97.9017	97.9141	97.7568	97.9248	97.981	98.0027	98.0221
GCA_005298645.1_PDT000107939.3_genomic	97.6637	97.5997	97.6157	97.6096	97.8089	97.8266	97.9233	97.8161	97.8549	97.8185	97.7205	97.6905	97.7528	97.756	97.8458	97.8993	97.9308	97.8581	97.9128	97.8876	97.9553	97.8246	97.9411	97.8581	97.7529	97.9157	96.793	97.5815	97.4787	97.6245	97.0346	97.5835	97.5182	97.5175	97.3144	97.516	97.521	97.2402	97.5937	97.7222	97.7994	97.9061	97.8704	97.9223	97.8174	98.0108	98.0759	98.1403	98.0628
GCA_008156805.1_PDT000568577.1_genomic	97.7021	97.5765	97.7208	97.7085	97.8488	97.8879	97.8178	97.814	97.8141	97.8239	97.7621	97.7144	97.7303	97.732	97.9128	97.9502	97.9432	97.8092	97.8274	97.8961	97.8749	97.8864	97.9162	97.8724	97.7387	97.9171	96.8249	97.5299	97.6184	97.6488	97.2203	97.5803	97.6134	97.5338	97.3547	97.5243	97.5329	97.2794	97.5343	97.8043	97.7597	97.9388	97.7634	97.7026	97.7882	98.0008	97.9909	98.1028	97.9669
GCA_004845485.1_PDT000431727.1_genomic	97.8266	97.8686	97.8125	97.874	97.9279	97.9658	98.0548	97.8143	97.8804	98.0299	97.9081	97.8039	97.8085	97.8035	97.9845	98.0582	97.9938	97.9366	98.0285	97.9664	98.0665	97.8603	98.0603	98.0017	97.9093	98.0075	96.7099	97.5769	97.4777	97.6483	97.4322	97.6385	97.5504	97.6834	97.3131	97.5577	97.5989	97.0282	97.5297	97.7326	97.6884	98.0693	98.0158	97.9498	98.0039	98.0311	97.9051	98.0998	98.0308
GCA_010348345.1_PDT000677501.1_genomic	97.739	97.7735	97.7661	97.7869	97.9667	97.8917	98.016	97.964	97.9785	97.9464	97.8917	97.7905	97.8145	97.8272	98.0002	97.9988	98.0141	97.8228	97.9238	98.0044	97.9706	98.048	98.0842	97.9513	97.8581	98.0497	96.7868	97.6272	97.4544	97.6547	97.2849	97.6276	97.6506	97.6248	97.3406	97.5645	97.5874	97.2154	97.8241	97.6412	97.7004	98.0118	97.9772	97.9015	97.9346	98.0243	98.0132	98.1093	98.002
SRR5278261	97.7809	97.6831	97.7512	97.7462	97.7883	97.9454	97.9494	97.9486	97.9194	97.9381	97.947	97.8632	97.7867	97.7936	98.0247	97.9743	97.9948	98.018	97.8869	97.9444	97.9078	97.973	98.0414	98.0086	97.8768	98.0867	96.7101	97.5922	97.5393	97.6069	97.3387	97.541	97.5621	97.6012	97.3276	97.4428	97.556	97.1437	97.8427	97.5615	97.6602	97.9343	97.9614	97.9792	98.0013	97.9953	98.0727	98.0676	98.0336
GCA_005097625.1_PDT000082666.3_genomic	97.8014	97.7854	97.8045	97.8027	97.9353	97.9321	97.9989	97.976	97.9555	97.9296	97.9295	97.9631	97.8948	97.9265	98.0489	98.1052	98.0564	98.0676	98.0245	98.0412	98.0486	98.0116	98.1169	98.071	97.982	98.0574	96.8765	97.6211	97.6149	97.6628	97.374	97.6518	97.6767	97.6826	97.3523	97.646	97.6596	97.2445	97.7266	97.7585	97.8789	97.9995	98.0007	97.9092	97.9171	98.0705	98.0212	98.1209	98.1087
GCA_010280445.1_PDT000648199.1_genomic	97.753	97.7521	97.7955	97.7747	97.9037	97.9069	97.9958	97.9113	97.879	97.9092	97.8544	97.8476	97.8479	97.872	97.9843	98.0668	97.8879	97.9657	97.9841	97.9801	97.9914	97.9154	98.1518	97.9621	97.8418	97.9023	96.6884	97.5255	97.511	97.591	97.2519	97.49	97.4606	97.6017	97.2381	97.458	97.48	97.0049	97.5234	97.5254	97.7245	98.0208	97.9634	97.8812	97.8069	98.0704	97.8832	98.1633	98.1049
SRR6014983	97.8014	97.7166	97.7972	97.7555	97.9307	98.0062	97.7534	97.8604	97.6737	97.7279	97.6859	97.6896	97.8062	97.8075	98.0994	98.084	98.0475	98.0327	97.7122	98.0558	97.738	97.7061	97.8733	98.0751	97.9148	98.0356	96.7666	97.3105	97.5569	97.7273	97.0155	97.6776	97.645	97.5367	96.9642	97.2613	97.3148	97.1667	97.7268	97.6667	97.7226	98.0708	97.5726	97.8144	97.9178	98.0142	97.6219	98.1723	97.7761
SAMN12830471	97.7974	97.7674	97.7568	97.7971	97.9679	97.9958	98.0721	98.0807	98.0872	98.1054	98.0454	97.8792	97.9602	97.906	98.1647	98.0467	98.0791	97.9775	97.9825	98.1262	98.0294	98.0605	98.1977	98.0456	97.908	98.0856	96.6943	97.6021	97.6163	97.6632	97.3901	97.729	97.7441	97.6983	97.428	97.6819	97.6496	97.1393	97.5055	97.7432	97.7599	98.0286	97.9863	97.9795	98.0228	98.0833	98.122	98.1886	98.1588
SAMN12830477	97.8229	97.7079	97.7312	97.7847	97.8545	97.8916	98.1022	98.0459	98.0125	98.0286	97.9576	97.8721	97.8795	97.9229	98.101	98.0134	98.0156	97.9871	98.0453	98.0392	98.0444	98.0737	98.1169	98.045	97.9119	98.0384	96.7194	97.6003	97.5085	97.6471	97.3393	97.6247	97.6923	97.6023	97.3885	97.664	97.6251	97.1354	97.3407	97.7022	97.7723	97.9049	97.8777	97.9167	97.8362	98.0801	98.0599	98.1518	98.0387
GCA_010348245.1_PDT000677502.1_genomic	97.6739	97.7234	97.6844	97.6898	97.9333	97.9823	98.0669	97.9318	98.0048	98.0939	97.9568	97.8619	97.8538	97.8629	98.0459	98.0897	97.9833	97.876	97.9536	98.0229	98.0128	97.9532	98.1594	98.0296	97.9095	98.0173	96.7168	97.6056	97.5574	97.6409	97.1772	97.6508	97.6816	97.6233	97.3126	97.5466	97.645	97.2448	97.7011	97.7369	97.7746	97.9791	98.0094	97.9241	97.9701	98.2086	98.1665	98.2503	98.3001
GCA_010222555.1_PDT000648206.1_genomic	97.7305	97.5768	97.7108	97.5923	97.9064	97.9389	97.9872	97.9379	97.8743	97.8456	97.9734	97.9658	97.8277	97.852	98.0001	98.0329	98.0303	97.9185	97.9875	98.0589	97.95	97.9192	98.0802	98.0164	97.8983	98.0602	96.6558	97.6041	97.5753	97.6722	97.1647	97.6619	97.6454	97.6668	97.305	97.5397	97.5639	97.2722	97.8332	97.6092	97.7676	98.0673	97.9913	97.9634	98.0382	98.0671	98.0378	98.1757	98.1289
GCA_010310085.1_PDT000649729.1_genomic	97.7286	97.7315	97.7061	97.728	97.7899	97.8938	98.0042	97.9147	97.905	97.9167	97.9352	97.9764	97.8776	97.9011	98.0379	97.9367	98.0127	97.9254	97.9676	97.9057	97.894	97.9623	98.0408	97.9892	97.8208	97.9132	96.7265	97.5568	97.71	97.6143	97.2936	97.6065	97.5736	97.4911	97.3949	97.4365	97.5654	97.2385	97.8084	97.691	97.8051	97.9609	97.9616	98.0346	97.9284	98.0498	98.1437	98.1958	98.115
GCA_006223905.1_PDT000517550.1_genomic	97.755	97.6953	97.7161	97.7383	97.9467	97.9581	98.1072	98.0258	98.0983	98.0493	98.0498	98.0572	97.9587	97.9596	98.1392	98.162	98.1769	98.1434	98.1888	98.161	98.1405	98.1379	98.1376	98.1201	98.0384	98.1446	96.8977	97.6596	97.6955	97.6883	97.2068	97.7097	97.7505	97.7124	97.3868	97.6037	97.5784	97.2997	97.9259	97.7629	97.8246	98.0433	98.0424	98.1036	98.1327	98.1203	98.0433	98.2411	98.1961
GCA_004894895.1_PDT000442842.1_genomic	97.7468	97.7539	97.7358	97.7781	97.8764	97.8549	98.0386	97.891	97.797	97.8986	97.9091	97.89	97.7489	97.8146	98.0187	98.0467	97.977	97.9341	98.0068	97.9358	98.0216	98.0446	98.0177	98.0027	97.8741	97.9988	96.7175	97.5675	97.6034	97.6516	97.4143	97.6249	97.6233	97.5893	97.4024	97.5912	97.5962	97.2311	97.8225	97.7024	97.6904	97.9941	97.9055	98.0133	97.9346	98.0347	98.069	98.2212	98.0494
GCA_005143745.1_PDT000139799.2_genomic	97.6772	97.6125	97.6585	97.6854	97.8248	97.7931	97.9587	97.8831	97.9834	98.1055	98.0168	97.9032	97.8356	97.7685	98.087	98.0817	98.0239	97.8838	98.0286	97.9898	97.9729	97.9886	98.0363	98.0377	97.9285	98.0729	96.7544	97.4378	97.3397	97.4771	97.2143	97.4409	97.5115	97.4619	97.114	97.4165	97.4014	97.1125	97.6202	97.5927	97.6907	97.9593	97.8786	97.9579	97.9201	98.1582	97.9493	98.1353	98.0329
GCA_005104005.1_PDT000139798.2_genomic	97.7139	97.619	97.681	97.5956	97.8183	97.8376	97.9253	97.8607	98.024	98.0843	97.9947	97.9025	97.8647	97.7806	98.0964	98.0658	98.0461	97.929	98.0783	98.0472	97.9852	98.0226	98.0204	98.0932	97.9887	98.0961	96.7993	97.361	97.3713	97.4695	97.2852	97.4759	97.5211	97.458	97.1539	97.3962	97.3995	97.0735	97.6385	97.5956	97.7179	97.9879	97.928	97.9913	97.9134	98.1012	97.9602	98.2199	98.0077
GCA_005085335.1_PDT000082670.3_genomic	97.6406	97.6223	97.6185	97.6614	97.9082	97.8028	97.9881	97.9465	97.8988	97.9074	97.8555	97.9322	97.9229	97.9247	97.9788	98.0292	97.9406	97.9469	98.0165	97.9499	98.0548	97.9958	97.9863	97.9849	97.9886	97.9704	96.741	97.4136	97.5014	97.5153	97.3254	97.5058	97.4679	97.4403	97.2096	97.4058	97.4229	97.2739	97.4671	97.7412	97.7416	97.9148	97.8538	97.9428	97.7512	98.0483	98.033	98.1601	98.0674
GCA_008014095.1_ASM801409v1_genomic	97.7915	97.6561	97.6882	97.6689	97.9872	97.8501	98.0737	97.9844	97.8926	98.0372	97.8993	97.8489	97.6966	97.846	98.0714	98.1008	98.0365	97.9085	97.9604	97.9522	98.0629	98.0673	97.9986	98.0324	97.9422	98.0436	96.7019	97.3799	97.633	97.607	97.1857	97.4588	97.6276	97.4958	97.2883	97.5471	97.4729	97.1	97.3841	97.7093	97.7803	97.8917	97.869	97.9697	97.8275	98.0494	97.8461	98.0782	98.1075
SRR6152533	97.6968	97.6845	97.6344	97.658	97.8615	97.83	98.0568	98.0063	97.9481	98.0068	97.9588	97.882	97.9149	97.8809	97.9502	98.0423	98.0875	98.002	98.1127	98.06	98.0767	97.9588	98.0648	98.0415	97.9652	98.0484	96.6206	97.5733	97.6168	97.5258	97.362	97.5035	97.5838	97.468	97.2049	97.5141	97.5154	97.1108	97.4345	97.6307	97.7652	97.845	97.8725	97.9583	97.9924	98.1516	97.9039	98.0892	98.0001
GCA_005299745.1_PDT000124852.3_genomic	97.6449	97.7219	97.6998	97.7499	97.8859	97.9218	98.1522	97.8994	98.046	98.096	98.0739	98.0497	98.0375	98.0094	98.2105	98.21	98.2046	98.0787	98.2246	98.2009	98.2143	98.1908	98.2021	98.2644	98.0733	98.2003	96.8282	97.565	97.5426	97.644	97.4327	97.6133	97.6384	97.6618	97.3385	97.5391	97.6179	97.2018	97.5454	97.8979	97.91	98.1191	98.0709	98.1091	98.0309	98.1957	98.0084	98.2562	98.1754
GCA_010278065.1_PDT000648207.1_genomic	97.7437	97.6374	97.7125	97.7039	97.9861	98.0325	98.158	98.0069	98.0677	98.0567	98.0714	98.0754	98.0313	98.0105	98.2131	98.2194	98.1612	98.0845	98.146	98.2144	98.2185	98.1614	98.2001	98.2157	98.0283	98.1819	96.814	97.665	97.6948	97.6042	97.394	97.6405	97.6476	97.66	97.4048	97.6276	97.6575	97.2196	97.6166	97.8445	97.9761	98.0574	97.9923	98.0425	98.0381	98.2382	98.1098	98.2607	98.1602
GCA_004928055.1_PDT000097012.2_genomic	97.8012	97.7874	97.7385	97.745	97.9986	98.0071	98.1969	98.1182	98.1623	98.1551	98.094	98.1317	98.0433	98.086	98.2468	98.2502	98.2506	98.1871	98.3014	98.3089	98.291	98.2719	98.2016	98.2338	98.1421	98.2572	96.8595	97.6243	97.6821	97.6533	97.2598	97.6397	97.7194	97.6651	97.3617	97.6354	97.6421	97.3139	97.6259	97.8304	97.9406	98.0707	98.0951	98.1358	98.0552	98.2431	98.2273	98.3419	98.2801
GCA_010306105.1_PDT000649718.1_genomic	97.812	97.6533	97.7318	97.6482	97.9759	98.0373	98.1719	98.1485	98.1476	98.0891	98.1064	98.0269	98.0705	98.0853	98.2597	98.2586	98.2293	98.1761	98.2458	98.2653	98.268	98.2172	98.2402	98.2511	98.1285	98.2376	96.9502	97.6776	97.7157	97.6876	97.3693	97.6962	97.6466	97.6577	97.44	97.6627	97.636	97.3605	97.6011	97.8823	97.9691	98.15	98.0354	98.1783	98.0015	98.2186	98.192	98.2929	98.2365
SRR6359021	97.7726	97.7561	97.7338	97.7426	98.0562	98.0767	98.1466	98.1671	98.1404	98.1774	98.1447	98.1088	98.0456	98.0278	98.2123	98.2412	98.2301	98.1538	98.2171	98.2256	98.2221	98.2342	98.2205	98.1849	98.1528	98.2258	96.8648	97.6296	97.7045	97.7352	97.3355	97.7455	97.7428	97.7242	97.3957	97.7534	97.7279	97.3354	97.8213	97.9438	98.0302	98.1898	98.1678	98.1715	98.1382	98.2417	98.2514	98.3886	98.3007
GCA_005137645.1_PDT000097325.2_genomic	98.4364	98.4098	98.4093	98.384	98.0185	98.0376	97.9621	97.8601	97.9812	97.9499	97.9695	97.815	97.8734	97.7291	97.8773	97.9403	97.9692	97.8449	97.879	97.899	97.947	97.8987	97.9736	97.8443	97.8213	97.9105	96.6752	97.7656	97.6574	97.6463	98.1712	97.663	97.6641	97.6675	97.5086	97.7173	97.7221	96.9166	97.0255	96.98	97.1467	97.687	97.6262	97.6271	97.6489	97.6743	97.6724	97.7109	97.7355
GCA_006223925.1_PDT000517514.1_genomic	97.7023	97.5739	97.665	97.6686	97.5083	97.3721	97.3385	97.2529	97.3355	97.363	97.3645	97.4326	97.2844	97.2264	97.3526	97.4389	97.3614	97.2023	97.3017	97.3991	97.3352	97.3801	97.4768	97.2816	97.247	97.3296	96.4835	97.1092	97.0119	97.1971	97.3391	97.1456	97.1865	97.2062	96.8882	97.1304	97.1152	96.697	96.8415	97.0126	96.9628	97.2794	97.1917	97.0476	97.1456	97.4943	97.3323	97.371	97.4295
GCA_004848065.1_PDT000442833.1_genomic	97.8685	97.8151	97.8477	97.8646	97.5058	97.5271	97.482	97.3567	97.481	97.566	97.5218	97.5728	97.4723	97.4913	97.5387	97.5175	97.5697	97.5178	97.4873	97.4709	97.5199	97.5276	97.5594	97.5115	97.3549	97.5444	96.6043	97.1686	97.2751	97.3279	97.6408	97.2775	97.2694	97.213	97.0833	97.2445	97.267	96.6772	96.8448	97.0563	97.0192	97.3761	97.3488	97.2865	97.3065	97.5377	97.336	97.3739	97.326
GCA_005926595.1_PDT000505172.1_genomic	97.9853	97.9948	98.031	97.9827	97.4348	97.4791	97.4294	97.4017	97.4693	97.5267	97.4952	97.3731	97.4358	97.4497	97.5528	97.5798	97.549	97.4886	97.555	97.4862	97.546	97.5028	97.5809	97.5328	97.3988	97.4774	96.4395	97.0971	97.2406	97.1366	97.7159	97.1084	97.1438	96.9963	96.985	97.0561	97.0767	96.6291	96.7264	96.8399	96.7711	97.383	97.2972	97.2605	97.2159	97.3772	97.1913	97.3541	97.3213
GCA_010315515.1_PDT000649739.1_genomic	97.8177	97.6948	97.7762	97.8	97.5082	97.5739	97.3294	97.2651	97.3903	97.4271	97.3867	97.3324	97.3787	97.3143	97.4868	97.526	97.4082	97.337	97.3773	97.4817	97.521	97.4204	97.5784	97.3982	97.4288	97.4967	96.3965	97.084	97.0928	97.2407	97.6883	97.1415	97.1651	97.1882	96.9622	97.1312	97.1174	96.5739	96.756	96.8294	96.9086	97.2628	97.2493	97.1403	97.2011	97.442	97.3581	97.2999	97.3917
SAMN12830509	97.6705	97.7409	97.6546	97.7181	97.4538	97.4068	97.3442	97.2077	97.433	97.4455	97.4428	97.3468	97.2691	97.3096	97.4743	97.4589	97.4439	97.2807	97.4143	97.498	97.4391	97.4413	97.5643	97.4821	97.3641	97.4643	96.2784	97.0974	97.0918	97.1197	97.4067	97.154	97.1009	97.0806	96.9399	97.0216	96.9868	96.5346	96.7479	96.7487	96.7379	97.1646	97.1412	97.039	96.8582	97.3027	97.2573	97.2109	97.3068
GCA_005103425.1_PDT000124859.2_genomic	98.3537	98.2356	98.3308	98.3153	97.8102	97.7832	97.8366	97.6823	97.7383	97.8166	97.7422	97.7883	97.8947	97.8905	97.9366	97.8983	97.9355	97.8979	97.9222	97.9174	97.9667	97.8934	97.9467	97.9123	97.8428	97.8684	96.5593	97.6131	97.6994	97.6097	98.0548	97.5748	97.6997	97.5771	97.3547	97.6781	97.6294	96.7452	97.0405	97.0256	97.2033	97.5558	97.543	97.4422	97.4813	97.6892	97.4489	97.5152	97.4954
GCA_010280785.1_PDT000648201.1_genomic	98.3258	98.1387	98.1979	98.1667	97.8513	97.8619	97.8589	97.7067	97.7174	97.7849	97.7444	97.7012	97.8837	97.9067	97.8853	97.9296	97.8818	97.7599	97.8976	97.9384	97.8802	97.8284	97.9535	97.8561	97.8433	97.9236	96.5258	97.6424	97.5615	97.5344	97.9006	97.5023	97.5567	97.5528	97.3777	97.5402	97.5052	96.8171	97.0121	97.1504	97.2212	97.4601	97.48	97.3744	97.3278	97.6845	97.3585	97.4683	97.5316
GCA_010222595.1_PDT000648200.1_genomic	98.312	98.2212	98.4385	98.299	97.8087	97.7494	97.7322	97.6122	97.7828	97.8418	97.7835	97.6906	97.9125	97.956	97.8759	97.9398	97.9132	97.9089	97.8633	97.8913	97.9614	97.7823	97.9477	97.8759	97.8033	97.8872	96.5358	97.6214	97.694	97.5612	98.1202	97.4822	97.5924	97.5663	97.3041	97.5039	97.5331	96.7365	96.8991	97.0563	97.276	97.5247	97.4869	97.3978	97.4196	97.5243	97.3988	97.4739	97.5131
GCA_004848305.1_PDT000442846.1_genomic	98.4023	98.394	98.3048	98.3471	97.8085	97.7924	97.8948	97.6692	97.8885	97.8776	97.8389	97.8027	98.0719	98.0616	97.9587	97.9433	97.9822	97.9122	98.0112	98.0321	97.9541	97.9474	97.9683	98.0012	97.9449	97.9388	96.6343	97.6628	97.6874	97.7389	97.9638	97.638	97.7152	97.6256	97.4267	97.6628	97.5931	96.7196	96.9981	97.2017	97.2623	97.519	97.5819	97.4711	97.4455	97.6508	97.4421	97.7013	97.7117
GCA_004848165.1_PDT000442836.1_genomic	98.2372	98.3582	98.275	98.4132	97.7961	97.815	97.8779	97.6967	97.834	97.7723	97.8348	97.6903	98.0062	97.9816	97.9258	97.9798	97.8599	97.8161	97.911	97.9194	97.9251	97.8716	97.916	97.9464	97.8788	97.9104	96.6158	97.5811	97.4972	97.6144	97.9402	97.5239	97.6124	97.5452	97.3114	97.5704	97.5165	96.622	96.8982	97.1694	97.1495	97.402	97.4758	97.4321	97.3237	97.5773	97.367	97.5869	97.5896
GCA_004890895.1_PDT000442844.1_genomic	98.2038	98.2542	98.2179	98.3474	97.8942	97.8507	97.8968	97.8538	97.8283	97.7974	97.8026	97.6417	97.9638	97.95	98.0206	97.9718	97.9345	97.8769	97.8811	97.9508	97.9978	97.8468	97.9949	97.9118	97.8261	97.9216	96.6208	97.5858	97.5325	97.5258	98.1989	97.4434	97.5664	97.4836	97.4479	97.5904	97.635	96.7408	97.0217	97.0453	97.1536	97.524	97.491	97.3161	97.4277	97.6601	97.4081	97.5696	97.7411
GCA_004848125.1_PDT000442835.1_genomic	98.3772	98.3975	98.4441	98.374	97.9468	97.984	97.8895	97.7724	97.8455	97.8912	97.8457	97.7206	97.9142	97.8223	97.9056	97.8765	97.8858	97.7761	97.8275	97.9004	97.9083	97.9167	97.9528	97.865	97.7793	97.859	96.6071	97.6698	97.7144	97.728	98.4283	97.688	97.6806	97.711	97.5158	97.6867	97.7671	96.807	96.9098	97.0972	97.3105	97.5596	97.5701	97.5947	97.6155	97.7638	97.6223	97.7411	97.7403
GCA_005137665.1_PDT000097327.2_genomic	98.3949	98.3907	98.436	98.3766	98.0577	98.0917	97.9568	97.845	97.9306	97.9805	97.9368	97.8098	97.9399	97.9321	97.8827	97.8719	97.9327	97.9115	97.8851	97.929	97.9141	97.9615	97.93	97.9045	97.8369	97.9239	96.7896	97.694	97.7017	97.6719	98.2678	97.7432	97.6808	97.778	97.378	97.7007	97.7444	96.9855	97.0514	97.178	97.2126	97.6691	97.6974	97.6958	97.6828	97.7689	97.6633	97.761	97.7863
GCA_004844305.1_PDT000431636.1_genomic	98.4923	98.4258	98.5187	98.4802	98.0514	98.0436	98.0027	97.813	97.9236	98.0577	97.9922	97.9202	97.8991	97.8797	97.93	97.896	97.93	97.8574	97.8965	97.8545	97.8354	97.8448	97.9179	97.8704	97.7253	97.8805	96.7308	97.7206	97.6892	97.781	98.465	97.559	97.7283	97.7359	97.5133	97.6955	97.7732	96.8497	97.1879	97.2201	97.2202	97.62	97.5373	97.5295	97.5323	97.7717	97.5386	97.6767	97.6988
GCA_004928135.1_PDT000097014.2_genomic	98.4987	98.4338	98.4769	98.4403	98.0147	98.0991	97.9404	97.8682	97.9738	97.9625	97.954	97.8305	98.0146	97.9534	97.9309	97.9341	97.9403	97.9238	97.9033	97.9409	97.9882	97.97	98.0039	97.9004	97.9261	97.9771	96.8061	97.6013	97.7208	97.6619	98.2929	97.6866	97.6708	97.622	97.4896	97.6876	97.68	97.0457	97.0221	97.2373	97.2497	97.7018	97.6803	97.6726	97.6489	97.737	97.6832	97.7746	97.7461
GCA_008011595.1_ASM801159v1_genomic	98.4203	98.3659	98.4293	98.3988	97.9903	97.9796	97.8747	97.7311	97.7948	97.7493	97.7149	97.7047	97.8303	97.9157	97.7705	97.8239	97.7666	97.6764	97.7776	97.7854	97.7204	97.667	97.7897	97.7523	97.6188	97.8085	96.6056	97.6142	97.5599	97.6831	98.3914	97.6065	97.7233	97.6595	97.4783	97.6548	97.6182	96.7528	96.8249	96.9929	97.113	97.5923	97.5268	97.4985	97.5354	97.649	97.5917	97.6748	97.6831
SAMN12830473	98.4035	98.2937	98.4694	98.2838	98.0505	97.9827	97.8224	97.7544	97.8699	97.9345	97.8966	97.8356	97.7765	97.7498	97.9113	97.8329	97.8352	97.7676	97.7996	97.8201	97.8308	97.8602	97.8831	97.7927	97.6245	97.8309	96.6549	97.6465	97.5997	97.6554	98.292	97.5086	97.667	97.6048	97.4282	97.6455	97.6802	96.9223	97.1012	97.089	97.1456	97.5701	97.5557	97.4942	97.3843	97.6548	97.6412	97.6749	97.6218
SRR6015027	98.4433	98.4464	98.4504	98.403	97.916	97.9567	97.7954	97.8738	97.822	97.8703	97.8651	97.8875	97.9096	97.844	97.9407	97.8441	97.8789	97.8767	97.8433	97.879	97.9491	97.8086	97.9477	97.8711	97.8317	97.8454	96.6352	97.6327	97.5633	97.6136	98.7995	97.5738	97.593	97.4999	97.325	97.5522	97.5401	96.8784	96.9476	96.9832	97.0365	97.6477	97.6874	97.4821	97.5476	97.6527	97.5535	97.6312	97.6504
SAMN12830487	98.4419	98.3489	98.4616	98.3215	97.8397	97.8647	97.8174	97.7541	97.6564	97.6689	97.6374	97.7903	97.8508	97.8002	97.814	97.7996	97.8555	97.8172	97.8585	97.8232	97.8715	97.8529	97.8586	97.8325	97.8033	97.8528	96.5867	97.485	97.5353	97.4926	98.7649	97.4936	97.4844	97.4479	97.2336	97.4087	97.4748	96.8075	96.9374	96.8849	97.0061	97.5184	97.535	97.5018	97.5337	97.5949	97.4915	97.5919	97.5024
SRR5859329	98.4073	98.3944	98.4116	98.4091	97.9364	97.9928	97.8337	97.6846	97.6697	97.7926	97.7925	97.8411	97.9697	97.9731	97.8247	97.8589	97.9345	97.8097	97.8547	97.9126	97.8492	97.7159	97.8621	97.9148	97.8019	97.8281	96.5775	97.6909	97.6469	97.6196	99.4919	97.6462	97.6753	97.6068	97.4122	97.6289	97.5829	96.8517	96.9468	97.1106	97.2004	97.6022	97.6299	97.5329	97.4428	97.6247	97.4405	97.6925	97.5314
GCA_004835525.1_PDT000415641.1_genomic	98.4776	98.5001	98.5378	98.4942	98.0071	98.0375	97.8934	97.8886	97.7649	97.8952	97.8481	97.9234	98.0255	97.9047	97.918	97.8291	97.9947	97.8823	97.9136	97.9116	97.9318	97.8797	97.863	97.8716	97.885	97.8571	96.6342	97.7545	97.7041	97.6779	99.9246	97.655	97.7073	97.6291	97.463	97.6583	97.6735	96.7793	97.0205	97.0137	97.1242	97.7017	97.6576	97.5611	97.6522	97.6856	97.5211	97.683	97.6967
GCA_004916575.1_PDT000442834.1_genomic	98.4652	98.501	98.4996	98.4986	98.0258	98.0134	97.9097	97.8606	97.8048	97.8532	97.8276	97.8408	97.9779	97.9487	97.8659	97.8486	97.9832	97.8675	97.9038	97.8729	97.9478	97.8674	97.881	97.8235	97.794	97.8262	96.6985	97.7519	97.6418	97.6372	99.7557	97.6301	97.6515	97.6003	97.4348	97.5339	97.6141	96.7916	97.0209	97.1311	97.1478	97.6634	97.6723	97.5379	97.623	97.6728	97.5652	97.7137	97.6709
GCA_004849485.1_PDT000442840.1_genomic	98.4721	98.5102	98.5013	98.4991	98.0474	98.0581	97.9916	97.8429	97.8212	97.8854	97.882	97.9174	97.9877	97.8742	97.8806	97.7708	97.9234	97.8331	97.8657	97.8306	97.9051	97.8411	97.8554	97.8315	97.8692	97.8251	96.7411	97.7329	97.6896	97.688	99.9151	97.6416	97.7037	97.6357	97.4354	97.6217	97.6383	96.8461	96.8348	97.1625	97.2571	97.6811	97.5834	97.5533	97.5789	97.6839	97.602	97.7163	97.6926
GCA_004849725.1_PDT000442843.1_genomic	98.4971	98.4891	98.5326	98.4595	97.9835	98.0202	97.8599	97.8496	97.7872	97.9026	97.8345	97.8999	98.0476	97.9528	97.9232	97.8274	97.9525	97.8662	97.9341	97.9074	97.9447	97.9216	97.8727	97.8477	97.8389	97.8319	96.6708	97.7758	97.7457	97.6825	99.8533	97.6751	97.7144	97.6531	97.5286	97.6621	97.7125	96.8298	97.0153	97.0339	97.1593	97.7434	97.6508	97.6207	97.615	97.7066	97.5425	97.7579	97.7123
GCA_004848155.1_PDT000442837.1_genomic	98.464	98.462	98.4854	98.4904	98.0328	98.0218	97.8873	97.8649	97.7829	97.8797	97.8008	97.8591	97.9777	97.8581	97.8604	97.7906	97.9451	97.8722	97.9385	97.884	97.8993	97.8503	97.7926	97.817	97.841	97.8394	96.6815	97.7502	97.7076	97.6942	99.7407	97.6103	97.7031	97.6059	97.5075	97.6557	97.6832	96.8081	96.9536	96.9526	97.155	97.6612	97.6733	97.5164	97.5612	97.6538	97.5492	97.6739	97.6091
SRR5278270	98.4383	98.4069	98.4634	98.4441	97.9753	98.0479	97.8455	97.8193	97.8744	97.8839	97.9037	97.8761	97.9091	97.823	97.8974	97.778	97.8585	97.7612	97.7306	97.8368	97.8426	97.8145	97.8453	97.8093	97.756	97.7598	96.6092	97.6446	97.637	97.6074	99.705	97.6125	97.6035	97.6449	97.4802	97.5554	97.6238	96.773	96.9978	97.0201	97.1613	97.7145	97.5859	97.571	97.5782	97.5656	97.6035	97.6659	97.6029
GCA_004925315.1_PDT000087336.2_genomic	98.4673	98.4064	98.453	98.4179	98.0195	98.0499	97.922	97.8085	97.8138	97.9408	97.9628	97.9324	97.9358	97.8939	97.9117	97.9084	97.851	97.8429	97.8506	97.8524	97.9018	97.9179	97.9316	97.8106	97.7757	97.8243	96.6625	97.707	97.7249	97.7252	99.6707	97.6881	97.6266	97.595	97.3393	97.6702	97.6643	96.8983	96.9824	97.1496	97.1085	97.7129	97.702	97.6059	97.6238	97.6294	97.6083	97.7613	97.607
GCA_005136545.1_PDT000087469.2_genomic	98.4769	98.4618	98.4759	98.4476	98.1061	98.0814	97.9438	97.8624	97.9061	97.9009	97.902	97.9057	97.9175	97.9432	97.9271	97.8761	97.8521	97.8399	97.8566	97.8904	97.8852	97.8941	97.895	97.8276	97.8062	97.8924	96.8291	97.6784	97.6514	97.6597	99.7145	97.6297	97.6298	97.636	97.4299	97.612	97.6084	96.8733	96.9703	97.0646	97.1813	97.6746	97.7012	97.6816	97.6226	97.5799	97.6678	97.6231	97.6578
GCA_006222455.1_PDT000517555.1_genomic	98.439	98.4188	98.4795	98.3964	97.9939	98.1	97.9953	97.8014	97.8709	97.9024	97.8876	97.9623	97.8522	97.8934	97.8296	97.848	97.8709	97.8833	97.9081	97.8903	97.9487	97.8669	97.9296	97.8397	97.8076	97.8807	96.6313	97.758	97.5928	97.6057	99.7229	97.6466	97.6285	97.6232	97.3835	97.6341	97.6582	96.7493	96.8434	97.1273	97.0387	97.6637	97.6379	97.6589	97.6359	97.5416	97.6434	97.6413	97.6556
GCA_010280405.1_PDT000647840.1_genomic	98.4535	98.405	98.4522	98.4045	97.9494	97.9436	97.8191	97.8373	97.7963	97.8086	97.7439	97.8843	97.9679	97.8826	97.9247	97.8724	97.8903	97.7775	97.8828	97.8675	97.8934	97.8987	97.8745	97.7943	97.8052	97.8495	96.7074	97.585	97.604	97.652	99.7255	97.5689	97.6422	97.611	97.5049	97.5605	97.6197	96.8204	96.957	97.0423	97.1317	97.6964	97.6042	97.57	97.4408	97.6528	97.5365	97.675	97.6846
GCA_010310025.1_PDT000649713.1_genomic	98.5131	98.3994	98.5149	98.4834	98.0436	97.9904	97.8479	97.7848	97.6698	97.762	97.7094	97.9187	97.948	97.9267	97.8603	97.876	97.9267	97.8026	97.8711	97.8913	97.865	97.8171	97.8577	97.8106	97.7774	97.8673	96.7239	97.7052	97.6692	97.7619	99.7658	97.6734	97.6857	97.5447	97.5306	97.6053	97.6129	96.8827	96.9852	97.0652	97.1514	97.6975	97.6148	97.5437	97.4895	97.72	97.4993	97.7171	97.6795
GCA_010278865.1_PDT000648222.1_genomic	98.4782	98.3828	98.4832	98.4011	98.0115	97.9836	97.8915	97.8518	97.7886	97.7725	97.7589	97.8478	97.8703	97.7784	97.8538	97.8289	97.8755	97.7989	97.8305	97.8485	97.8732	97.8369	97.8212	97.7945	97.7779	97.8303	96.7213	97.7061	97.6253	97.7331	99.7017	97.6213	97.6757	97.6478	97.539	97.6156	97.6533	96.8728	96.9906	97.0899	97.1608	97.6696	97.6689	97.5067	97.4882	97.5906	97.5322	97.6643	97.6322
GCA_004930015.1_PDT000107940.2_genomic	98.4075	98.3097	98.4553	98.4099	97.9525	97.9979	97.7791	97.5977	97.6842	97.6794	97.6395	97.9009	97.8701	97.8182	97.8034	97.8145	97.8716	97.7395	97.8196	97.8075	97.8164	97.7922	97.8337	97.8327	97.7382	97.7856	96.6724	97.7083	97.551	97.7013	99.7301	97.6811	97.6553	97.4985	97.4641	97.5261	97.5604	96.7646	96.9507	97.0536	97.1345	97.6348	97.6055	97.5145	97.4683	97.6255	97.4573	97.5686	97.584
GCA_005929335.1_PDT000509672.1_genomic	98.4632	98.3442	98.4897	98.3959	97.9246	97.992	97.8459	97.6555	97.654	97.7309	97.7007	97.8715	97.9671	97.8732	97.7951	97.8284	97.8507	97.7751	97.8185	97.8209	97.8233	97.7029	97.7346	97.7924	97.7058	97.8426	96.6832	97.6161	97.609	97.7187	99.6645	97.7059	97.6753	97.5243	97.5295	97.5952	97.6227	96.8128	96.972	97.0835	97.0644	97.7033	97.549	97.6296	97.4827	97.6104	97.4612	97.6088	97.5907
GCA_010222415.1_PDT000648196.1_genomic	98.4962	98.4634	98.5545	98.443	98.0351	97.985	97.9358	97.7643	97.8055	97.86	97.7832	97.8191	97.8853	97.9079	97.8652	97.7528	97.8159	97.6446	97.7614	97.8135	97.8318	97.8301	97.953	97.7074	97.7576	97.7575	96.6188	97.5364	97.6667	97.567	98.5654	97.4809	97.5937	97.5653	97.3211	97.552	97.5979	96.7644	97.0724	96.9847	97.0702	97.5442	97.5829	97.3661	97.4261	97.5077	97.4397	97.587	97.5883
GCA_005104585.1_PDT000144212.2_genomic	98.2831	98.2744	98.318	98.3219	97.8599	97.8138	97.8266	97.7434	97.5186	97.6314	97.5443	97.7131	97.9653	97.9212	97.81	97.7943	97.7984	97.7757	97.7048	97.7928	97.7626	97.736	97.7779	97.7262	97.7932	97.7562	96.6477	97.5533	97.5093	97.5577	98.5024	97.5432	97.5126	97.6096	97.3546	97.4554	97.4425	96.6604	97.0046	97.0288	97.025	97.4587	97.3577	97.4552	97.3686	97.5753	97.4463	97.5096	97.4764
GCA_004848195.1_PDT000442841.1_genomic	98.4122	98.4437	98.4192	98.4602	97.914	97.9656	97.8754	97.872	97.7204	97.6791	97.6641	97.7682	98.0171	98.0029	97.88	97.7802	97.933	97.766	97.861	97.8103	97.9298	97.7474	97.8926	97.836	97.8391	97.8806	96.5206	97.6425	97.4721	97.5922	98.5124	97.5239	97.5886	97.4838	97.4408	97.4946	97.543	96.8039	96.9413	97.0745	97.1002	97.4686	97.5065	97.4074	97.4212	97.599	97.4118	97.5121	97.7189
GCA_008014135.1_ASM801413v1_genomic	98.3611	98.2354	98.3455	98.273	97.9415	97.8823	97.8201	97.6496	97.5137	97.5907	97.4528	97.664	97.7002	97.6028	97.6942	97.6746	97.7333	97.5895	97.6882	97.6597	97.699	97.6745	97.8025	97.6885	97.5998	97.645	96.7519	97.5085	97.4368	97.654	98.5108	97.5619	97.5266	97.4894	97.2938	97.443	97.4624	96.6303	96.9215	96.7861	96.9594	97.4376	97.4585	97.4533	97.3583	97.5194	97.444	97.5021	97.4788
GCA_010280105.1_PDT000647842.1_genomic	98.3243	98.2856	98.378	98.2983	97.9888	97.9977	97.7774	97.6515	97.8159	97.7452	97.7807	97.7817	97.8732	97.8219	97.8437	97.8067	97.7431	97.7446	97.7684	97.8194	97.8041	97.6667	97.9027	97.7651	97.8454	97.8037	96.613	97.5643	97.5994	97.6996	98.5669	97.6147	97.69	97.6014	97.3734	97.6571	97.6806	96.82	97.0906	97.0343	97.1119	97.5764	97.4833	97.539	97.4617	97.5785	97.4088	97.5033	97.5808
GCA_006224145.1_PDT000517526.1_genomic	98.3614	98.312	98.4511	98.3108	98.0247	97.9424	97.8434	97.7009	97.7212	97.7435	97.6613	97.7498	97.9411	97.8845	97.892	97.8529	97.8637	97.6844	97.8687	97.8548	97.8775	97.8358	97.8357	97.8462	97.7303	97.8499	96.6108	97.6621	97.6038	97.6097	98.505	97.5017	97.5513	97.5366	97.4085	97.4844	97.4971	96.7737	96.9983	97.1165	97.1039	97.5837	97.5631	97.4633	97.5511	97.648	97.4176	97.6179	97.5825
SAMN12830470	98.3365	98.2223	98.3361	98.2726	97.9651	97.8268	97.6142	97.6832	97.5286	97.6106	97.578	97.6698	97.6913	97.7956	97.7782	97.7164	97.7496	97.6276	97.5939	97.7582	97.6179	97.5011	97.7421	97.7041	97.6713	97.7219	96.4887	97.429	97.4218	97.5618	98.241	97.4345	97.4168	97.4878	97.325	97.3748	97.3715	96.6201	96.9667	96.8835	96.9982	97.4493	97.2882	97.2784	97.2174	97.442	97.3395	97.4498	97.3291
GCA_010315375.1_PDT000649725.1_genomic	98.2379	98.252	98.2735	98.2247	97.9085	97.9411	97.761	97.6905	97.6971	97.7469	97.6407	97.7719	97.8149	97.8076	97.7706	97.8044	97.7457	97.7139	97.7992	97.7869	97.8312	97.7015	97.8848	97.7683	97.8089	97.7473	96.7039	97.6549	97.5344	97.6374	98.6326	97.5205	97.5924	97.5566	97.5066	97.5882	97.5746	96.6335	96.9157	96.919	97.1016	97.5582	97.4682	97.458	97.4249	97.6145	97.3322	97.5382	97.5042
GCA_010278995.1_PDT000648215.1_genomic	98.386	98.3686	98.3574	98.3288	97.9907	97.9473	97.8291	97.6321	97.6922	97.7905	97.7068	97.8112	97.7918	97.7762	97.8717	97.8878	97.9096	97.6956	97.8814	97.9255	97.9955	97.9036	97.9406	97.8693	97.883	97.8696	96.7397	97.5874	97.4903	97.6831	98.3721	97.5571	97.6341	97.6611	97.4791	97.6235	97.5974	96.7937	97.0343	97.0844	97.2268	97.5148	97.6526	97.3512	97.3841	97.6453	97.6789	97.5862	97.7085
GCA_005098105.1_PDT000097013.2_genomic	98.3852	98.3823	98.3664	98.336	97.9697	97.9749	97.8921	97.5985	97.772	97.8449	97.8086	97.8054	97.8769	97.8199	97.837	97.8339	97.8683	97.7182	97.8025	97.8893	97.8728	97.8647	97.987	97.8547	97.7591	97.8699	96.5672	97.5967	97.5253	97.6398	98.5149	97.6114	97.6781	97.5473	97.3085	97.5443	97.5465	96.8089	96.869	97.0293	97.0577	97.5469	97.6006	97.3945	97.5226	97.686	97.5674	97.5194	97.7434
GCA_005201455.1_PDT000144209.2_genomic	98.3492	98.3791	98.3222	98.3051	97.9515	97.8577	97.8491	97.534	97.7399	97.7749	97.695	97.8041	97.7124	97.7066	97.8495	97.7727	97.8222	97.6045	97.7749	97.8552	97.8541	97.7815	97.9649	97.7785	97.7557	97.7877	96.6051	97.5519	97.5147	97.6506	98.3389	97.6578	97.5964	97.5994	97.3837	97.5889	97.6279	96.7177	96.8653	97.0818	97.0829	97.4934	97.4825	97.3556	97.3602	97.5678	97.6771	97.5456	97.6357
GCA_004848285.1_PDT000442847.1_genomic	98.3594	98.3913	98.3899	98.3805	97.975	98.0664	97.8541	97.6922	97.7702	97.864	97.7955	97.6755	97.8186	97.8037	97.8543	97.9224	97.9308	97.7078	97.8776	97.9137	97.9311	97.889	97.9457	97.8462	97.7835	97.9123	96.782	97.5872	97.6502	97.6221	98.5645	97.5678	97.6747	97.5967	97.3494	97.5289	97.5876	96.7366	97.0602	97.2528	97.2128	97.5649	97.6814	97.498	97.5667	97.6764	97.6618	97.5439	97.7411
GCA_004839965.1_PDT000421806.1_genomic	98.3746	98.4202	98.4437	98.3463	97.9264	97.8909	97.9047	97.6399	97.794	97.8116	97.71	97.764	97.6462	97.6845	97.8914	97.8285	97.9713	97.6712	97.8067	97.9002	97.8517	97.9523	97.9389	97.8487	97.7618	97.8404	96.731	97.5258	97.53	97.5769	98.5132	97.496	97.5966	97.578	97.3897	97.4628	97.6092	96.6638	96.9214	97.1413	97.1483	97.4538	97.5863	97.3955	97.4592	97.6363	97.6275	97.4581	97.715
GCA_004893175.1_PDT000413779.1_genomic	98.3208	98.4172	98.436	98.3366	97.9939	98.0648	97.9064	97.5953	97.8043	97.8921	97.7448	97.8705	97.75	97.7601	97.9142	97.9305	98.0046	97.7908	97.8716	98.0076	97.9191	98.003	97.9702	97.8989	97.8824	97.9541	96.7261	97.5444	97.5152	97.6275	98.5865	97.6329	97.6122	97.6128	97.309	97.4378	97.5692	96.6877	97.0339	97.193	97.1506	97.5126	97.5516	97.411	97.494	97.6671	97.6189	97.5022	97.7265
GCA_010278565.1_PDT000648219.1_genomic	98.3719	98.3365	98.4123	98.2801	97.8343	97.7736	97.7053	97.6861	97.6256	97.678	97.6603	97.7178	97.8408	97.7477	97.6856	97.7996	97.6779	97.5759	97.6849	97.7763	97.8298	97.7319	97.8065	97.7563	97.6864	97.6983	96.6723	97.4904	97.4994	97.5074	98.6228	97.3919	97.5681	97.4423	97.3468	97.489	97.526	96.7948	96.917	97.0557	97.1509	97.5402	97.617	97.3727	97.4111	97.5531	97.4787	97.5237	97.5474
GCA_008014235.1_ASM801423v1_genomic	98.3814	98.2197	98.3851	98.263	97.8406	97.7891	97.7727	97.7704	97.88	97.8406	97.797	97.7751	97.7646	97.7422	97.8108	97.7865	97.7553	97.6522	97.6994	97.7957	97.8438	97.7639	97.8125	97.6599	97.8289	97.7449	96.6005	97.3983	97.3319	97.5625	98.4548	97.5522	97.5963	97.4907	97.3273	97.6127	97.616	96.7903	96.9086	96.9768	96.9981	97.5186	97.5606	97.4796	97.4245	97.4481	97.4904	97.4914	97.4596
GCA_010348185.1_PDT000677499.1_genomic	98.3758	98.332	98.3462	98.339	97.8728	97.8554	97.6527	97.7638	97.6035	97.6068	97.6183	97.7651	97.7943	97.7945	97.7557	97.7087	97.7972	97.5478	97.6493	97.7344	97.7079	97.6385	97.876	97.7267	97.6226	97.7391	96.6505	97.5473	97.471	97.5705	98.505	97.5426	97.5095	97.539	97.5246	97.5852	97.6025	96.8463	96.7833	96.9802	97.0652	97.5706	97.4466	97.4351	97.377	97.4987	97.4622	97.5501	97.5676
SRR6014884	98.2995	98.244	98.273	98.2216	97.7417	97.7998	97.6758	97.7018	97.623	97.6818	97.6455	97.6654	97.91	97.8525	97.723	97.7807	97.6853	97.5606	97.7531	97.7266	97.7326	97.6782	97.7629	97.7317	97.6423	97.6771	96.5991	97.5542	97.4282	97.541	98.5149	97.4168	97.4856	97.4244	97.4923	97.4913	97.5228	96.8318	96.9248	96.9396	97.0036	97.5448	97.6652	97.4647	97.5012	97.493	97.4601	97.5462	97.6145
GCA_006223665.1_PDT000517563.1_genomic	98.2664	98.1757	98.2578	98.2574	97.9522	97.7529	97.6508	97.6863	97.7614	97.7337	97.6551	97.7499	97.827	97.7781	97.7412	97.7311	97.7928	97.6798	97.7874	97.7887	97.8762	97.75	97.8846	97.7586	97.8179	97.7775	96.6002	97.565	97.5161	97.589	98.4703	97.5293	97.5596	97.5068	97.3719	97.546	97.5956	96.97	96.9891	96.9412	97.0203	97.6088	97.608	97.4676	97.5456	97.6085	97.6255	97.6434	97.7
SAMN12830465	98.3565	98.257	98.3762	98.2097	97.7906	97.7301	97.7319	97.6809	97.6541	97.643	97.6251	97.688	97.7693	97.7792	97.7523	97.7291	97.7001	97.4802	97.7299	97.7407	97.7324	97.6534	97.8151	97.6499	97.5577	97.7282	96.4708	97.4912	97.4916	97.6315	98.5137	97.5294	97.5859	97.4496	97.441	97.5177	97.616	96.8101	96.8268	97.0151	97.0664	97.5914	97.5488	97.5321	97.4064	97.6225	97.5287	97.5326	97.6024
GCA_010279735.1_PDT000648225.1_genomic	98.3498	98.3539	98.3719	98.3551	97.8722	97.8715	97.7474	97.7038	97.7029	97.7101	97.7502	97.7654	97.8414	97.8273	97.7612	97.7631	97.7421	97.582	97.7553	97.7097	97.737	97.6131	97.9289	97.7597	97.7132	97.7588	96.5741	97.5359	97.4943	97.6527	98.3951	97.5288	97.6383	97.5291	97.4007	97.5693	97.5512	96.9042	96.9339	96.9966	97.0529	97.612	97.6129	97.5257	97.4743	97.6086	97.5132	97.5564	97.5177
SRR5460106	98.5064	98.3061	98.4557	98.3863	97.9476	97.9867	97.8666	97.7633	97.7879	97.8307	97.772	97.7611	97.9014	97.7841	97.983	97.9344	97.9277	97.8516	97.8796	97.9537	97.9432	97.9108	97.9789	97.8782	97.8555	97.8996	96.697	97.5278	97.5165	97.5	98.3863	97.4331	97.4702	97.5239	97.3722	97.5455	97.5228	96.733	97.0274	97.0001	97.1103	97.628	97.5356	97.5249	97.5002	97.6625	97.5051	97.6315	97.6645
GCA_004827705.1_PDT000413671.1_genomic	98.3604	98.2918	98.3354	98.4159	97.7601	97.8225	97.8992	97.5897	97.5078	97.6213	97.6171	97.4424	97.6213	97.5747	97.5345	97.6892	97.6556	97.4988	97.5991	97.6193	97.6325	97.6214	97.8229	97.6599	97.5655	97.6299	96.4223	97.5366	97.4424	97.5624	98.5808	97.5018	97.5284	97.5826	97.313	97.5608	97.555	96.7748	96.7564	96.9962	96.8769	97.4532	97.4445	97.455	97.5124	97.3544	97.4345	97.4108	97.4978
SRR5278282	98.4145	98.3601	98.4807	98.3859	97.8613	97.8474	97.7918	97.6506	97.7273	97.6584	97.6367	97.8392	97.9868	97.9496	97.8468	97.8251	97.8676	97.821	97.831	97.932	97.8737	97.7224	97.7791	97.8263	97.7647	97.8695	96.6771	97.5051	97.608	97.6842	98.7239	97.538	97.6334	97.56	97.1801	97.5383	97.5596	96.82	97.0348	96.8893	97.0448	97.5234	97.5859	97.3653	97.4237	97.6544	97.4725	97.6432	97.64
GCA_010310105.1_PDT000649724.1_genomic	98.5369	98.3977	98.5263	98.4426	97.8745	97.8585	97.806	97.693	97.7383	97.6979	97.6892	97.6796	97.7179	97.7333	97.7031	97.7276	97.738	97.5921	97.6839	97.7415	97.7149	97.6285	97.752	97.7007	97.6324	97.6736	96.6683	97.4874	97.4182	97.579	98.5825	97.5226	97.6606	97.4042	97.4701	97.5156	97.5756	96.7293	96.8585	96.9751	97.0753	97.4991	97.4833	97.3517	97.378	97.5088	97.5081	97.5856	97.4869
GCA_010355945.1_PDT000649742.1_genomic	98.4412	98.5472	98.4706	98.5479	97.9691	97.9114	97.874	97.8113	97.6747	97.7478	97.6911	97.5635	97.8255	97.8053	97.7046	97.7446	97.7608	97.841	97.7438	97.7447	97.769	97.7542	97.811	97.7007	97.7316	97.7181	96.5223	97.521	97.6044	97.543	98.6008	97.4483	97.494	97.4806	97.4128	97.4357	97.4869	96.7042	96.8106	97.0147	97.1955	97.5587	97.541	97.35	97.4779	97.5156	97.2331	97.5862	97.7167
SRR5460101	98.5637	98.4729	98.5196	98.5025	98.0092	97.9059	97.8002	97.746	97.5488	97.7306	97.6807	97.7168	97.7874	97.7825	97.6966	97.7625	97.7274	97.6217	97.6747	97.6977	97.7213	97.6591	97.7481	97.7347	97.7357	97.7105	96.5864	97.3891	97.3343	97.5591	98.6414	97.504	97.4832	97.4185	97.2962	97.4915	97.4457	96.7308	96.8363	96.9964	97.1744	97.5262	97.5146	97.4207	97.4058	97.5651	97.4825	97.658	97.4435
SRR5460100	98.5343	98.4211	98.5032	98.4697	97.9274	97.9034	97.812	97.7356	97.6308	97.7391	97.6975	97.7271	97.7664	97.7662	97.6596	97.7586	97.732	97.5351	97.6582	97.7723	97.7611	97.6892	97.7826	97.7716	97.6986	97.7341	96.5566	97.4478	97.4865	97.6086	98.6322	97.6004	97.5992	97.4334	97.3111	97.4764	97.5084	96.7596	96.8708	96.971	97.0449	97.5274	97.5781	97.4448	97.4758	97.5343	97.4671	97.6586	97.4269
GCA_010230875.1_PDT000649738.1_genomic	98.3317	98.3207	98.3703	98.3112	97.7801	97.7095	97.8804	97.622	97.6348	97.7066	97.5956	97.7581	97.7964	97.8021	97.8512	97.8531	97.778	97.7703	97.7946	97.7979	97.8065	97.7283	97.8562	97.8007	97.7822	97.7181	96.5979	97.4518	97.4148	97.6202	98.6262	97.5192	97.576	97.4552	97.3497	97.4864	97.4607	96.5865	96.6652	96.8744	97.0904	97.5222	97.5156	97.4262	97.359	97.4351	97.5599	97.5547	97.5752
GCA_004845565.1_PDT000431743.1_genomic	98.3727	98.38	98.4395	98.3861	97.8535	97.821	97.8352	97.6636	97.7006	97.7327	97.7561	97.8138	97.955	97.9156	97.7419	97.8773	97.7914	97.7397	97.8146	97.8899	97.8068	97.7534	97.8954	97.8092	97.8093	97.7941	96.6121	97.5054	97.5533	97.7608	98.6656	97.6708	97.6547	97.604	97.2294	97.5994	97.6482	96.7464	96.7859	97.0544	97.0166	97.4954	97.5188	97.4755	97.3829	97.5256	97.4874	97.5787	97.5381
GCA_010277425.1_PDT000648227.1_genomic	98.4852	98.3246	98.3773	98.2501	97.8194	97.846	97.7263	97.6711	97.5348	97.4602	97.4979	97.6746	97.9277	97.8921	97.7374	97.7249	97.7257	97.6024	97.6861	97.8373	97.7796	97.5715	97.6724	97.7073	97.6864	97.7174	96.6888	97.5219	97.4261	97.6283	98.6839	97.5274	97.5546	97.5652	97.354	97.4158	97.4946	96.7484	96.7995	96.9648	97.1143	97.5304	97.4	97.3872	97.4105	97.4761	97.3943	97.5779	97.4603
GCA_004840025.1_PDT000421809.1_genomic	98.4101	98.3025	98.4265	98.4115	97.8118	97.8597	97.8762	97.6683	97.6854	97.7524	97.6868	97.89	97.8749	97.8423	97.8376	97.8812	97.8278	97.7413	97.886	97.8665	97.9125	97.8238	97.9584	97.8477	97.7641	97.7928	96.6204	97.6456	97.5642	97.8242	98.6089	97.7644	97.6805	97.6197	97.3562	97.696	97.6998	96.8541	96.8219	97.1415	97.1055	97.5726	97.6334	97.4859	97.4732	97.5948	97.5499	97.6558	97.6181
GCA_004979365.1_PDT000251010.2_genomic	98.4421	98.386	98.4659	98.3798	97.9225	97.9202	97.7472	97.743	97.7679	97.8209	97.783	97.78	97.865	97.8085	97.8314	97.8199	97.8094	97.6967	97.8772	97.8502	97.8366	97.8189	97.825	97.8736	97.7959	97.9041	96.7228	97.5693	97.4009	97.5763	98.4433	97.5407	97.5954	97.5208	97.3623	97.5777	97.4884	96.907	96.9214	97.0018	97.1282	97.6133	97.6764	97.6113	97.5718	97.6396	97.4561	97.6266	97.5087
GCA_008014175.1_ASM801417v1_genomic	98.3258	98.2882	98.3018	98.2703	97.8017	97.8741	97.8384	97.6401	97.6237	97.6823	97.6177	97.6015	97.7871	97.7958	97.6897	97.7722	97.7169	97.6185	97.6869	97.7357	97.7496	97.5171	97.8592	97.659	97.5793	97.6914	96.4735	97.4203	97.4041	97.4827	98.4995	97.4386	97.5566	97.4841	97.2826	97.5021	97.4672	96.6186	96.8653	96.8921	96.9188	97.4306	97.456	97.3605	97.3962	97.483	97.5227	97.4531	97.4839
GCA_005143645.1_PDT000139792.2_genomic	98.4028	98.3797	98.3933	98.3885	97.9179	97.8768	97.8751	97.6706	97.5209	97.6043	97.6798	97.668	97.974	97.9393	97.7542	97.7478	97.8228	97.7595	97.7876	97.8023	97.7048	97.5887	97.9108	97.7592	97.6908	97.8034	96.6671	97.5724	97.6523	97.632	98.5326	97.5374	97.6238	97.5913	97.3273	97.5924	97.5594	96.6361	96.9324	96.8715	96.9389	97.6221	97.6395	97.3852	97.4382	97.6521	97.2255	97.3572	97.5294
GCA_004905115.1_PDT000431687.1_genomic	98.3455	98.2979	98.3313	98.2366	97.841	97.8844	97.9658	97.681	97.7156	97.7303	97.7257	97.8036	97.8801	97.882	97.6274	97.7368	97.7077	97.5749	97.7135	97.79	97.7124	97.697	97.8534	97.7963	97.6293	97.7261	96.5932	97.4925	97.5305	97.6661	98.3451	97.726	97.6614	97.6153	97.4544	97.6347	97.7465	96.6816	96.9394	96.8681	97.0637	97.5478	97.5424	97.442	97.4165	97.6116	97.422	97.4742	97.5875
GCA_006225025.1_PDT000517570.1_genomic	98.4033	98.312	98.4383	98.2314	97.9148	97.7928	97.7891	97.5811	97.6185	97.614	97.6211	97.7627	97.9335	97.8932	97.712	97.7187	97.8182	97.6288	97.7459	97.7773	97.7542	97.7175	97.7815	97.7155	97.6737	97.8138	96.5734	97.4696	97.4258	97.6592	98.558	97.6286	97.5791	97.5687	97.3835	97.5658	97.5606	96.7656	96.7545	96.821	96.9336	97.5929	97.4726	97.3789	97.4312	97.5754	97.4976	97.5672	97.5185
GCA_004828065.1_PDT000413668.1_genomic	98.3742	98.4463	98.3381	98.3177	97.9283	97.9481	97.9508	97.8468	97.7943	97.9014	97.7786	97.9318	97.9669	97.9791	97.8042	97.844	97.8863	97.7478	97.8911	97.9706	97.8394	97.9161	97.8903	97.9558	97.8377	97.9438	96.6248	97.6163	97.4988	97.5371	98.5927	97.5264	97.5587	97.4642	97.3115	97.4883	97.5022	96.6302	96.9314	97.0679	97.0546	97.4156	97.4588	97.3539	97.3539	97.6149	97.5971	97.5544	97.6056
GCA_004828925.1_PDT000413664.1_genomic	98.3678	98.3977	98.3043	98.3551	97.9743	97.9268	98.0018	97.8566	97.7339	97.6835	97.7612	97.7917	97.9827	97.9731	97.7814	97.849	97.8677	97.7676	97.7411	97.885	97.7898	97.6923	97.7961	97.8156	97.7951	97.8472	96.514	97.5383	97.5757	97.583	98.4529	97.5263	97.6205	97.4811	97.3009	97.4971	97.5201	96.7007	96.8446	96.9439	97.0736	97.3818	97.3616	97.396	97.3624	97.6172	97.5554	97.5652	97.5101
GCA_004828525.1_PDT000413780.1_genomic	98.3408	98.4321	98.4228	98.3786	97.893	97.8975	98.0011	97.8984	97.8056	97.8285	97.7764	97.8963	97.9531	97.9714	97.8551	97.8595	97.8736	97.7266	97.8555	97.9604	97.8843	97.9122	97.8821	97.9426	97.7969	97.9226	96.5512	97.609	97.552	97.5762	98.5603	97.6202	97.5403	97.5349	97.344	97.5089	97.6038	96.6638	96.9923	97.0325	97.1056	97.4234	97.4414	97.345	97.4084	97.6261	97.5562	97.5137	97.7195
GCA_005097285.1_PDT000093289.2_genomic	98.4552	98.3628	98.4668	98.2822	97.813	97.8808	97.8861	97.7634	97.8576	97.8383	97.7678	97.8498	98.0394	98.0183	97.8246	97.874	97.8956	97.8202	97.8416	97.8882	97.9004	97.856	97.8759	97.8815	97.8404	97.8825	96.5538	97.5182	97.5173	97.5864	98.0048	97.5627	97.5082	97.4382	97.2774	97.497	97.5127	96.7786	96.8301	96.8538	96.9613	97.5775	97.5941	97.4552	97.5675	97.5692	97.4855	97.6096	97.5611
SRR5859317	98.3813	98.2991	98.3981	98.2635	97.8263	97.8546	97.8369	97.7448	97.8598	97.8465	97.799	97.6791	97.8963	97.857	97.8812	97.8737	97.8271	97.8806	97.873	97.8801	97.905	97.8488	97.9645	97.8963	97.8316	97.8434	96.6319	97.6309	97.6604	97.5743	98.2994	97.6115	97.5873	97.5075	97.385	97.536	97.5619	96.7865	96.8958	97.0537	97.0105	97.6113	97.7103	97.4453	97.4736	97.6697	97.516	97.6519	97.6757
GCA_010280765.1_PDT000647835.1_genomic	98.5553	98.4841	98.4814	98.4631	97.917	97.9126	97.8449	97.8208	97.7703	97.7981	97.7417	97.7825	98.0676	97.9598	97.9123	97.8376	97.8018	97.7174	97.8312	97.8176	97.8811	97.8255	97.8824	97.7408	97.7942	97.8312	96.7101	97.6256	97.4866	97.4588	98.5667	97.4788	97.5623	97.584	97.4078	97.5002	97.6015	96.8277	96.8229	96.9476	97.0881	97.5053	97.6774	97.393	97.4166	97.6594	97.6101	97.6606	97.5285
GCA_010312525.1_PDT000649716.1_genomic	98.4847	98.448	98.4985	98.4666	97.8544	97.8868	97.7918	97.8562	97.7485	97.8396	97.6525	97.7755	98.1217	98.0075	97.8633	97.8707	97.8422	97.7394	97.8506	97.9029	97.9164	97.8008	97.8727	97.8464	97.8043	97.8389	96.6801	97.6174	97.4626	97.6096	98.5466	97.5799	97.6411	97.5361	97.4603	97.569	97.6635	96.7073	96.7667	96.9959	97.0502	97.5251	97.5359	97.4504	97.3752	97.5669	97.4958	97.6152	97.637
SRR5278259	98.4978	98.4602	98.5102	98.3564	97.9297	97.9469	97.8597	97.9073	97.8678	97.877	97.7723	97.8463	98.043	97.9373	97.9829	97.9227	97.9425	97.7984	97.9098	97.9455	97.943	97.9015	97.8598	97.9182	97.8694	97.9362	96.4944	97.539	97.5533	97.5475	98.4239	97.5453	97.535	97.4964	97.3432	97.5949	97.6446	96.9439	97.0071	97.0096	97.0824	97.5474	97.6317	97.4438	97.43	97.6031	97.5064	97.6122	97.5235
GCA_010278945.1_PDT000648209.1_genomic	98.5312	98.4788	98.5499	98.4408	97.8649	97.9893	97.8419	97.7563	97.7432	97.8608	97.8371	97.8233	98.0689	97.9895	97.8918	97.7948	97.847	97.7865	97.8697	97.8856	97.9035	97.8515	97.8114	97.8627	97.8414	97.8362	96.6633	97.5983	97.5726	97.536	98.2773	97.5748	97.6247	97.5084	97.3426	97.5906	97.6535	96.8629	96.9467	96.9852	97.0518	97.5632	97.593	97.4441	97.5011	97.6207	97.4482	97.5029	97.542
SRR5460105	98.4967	98.492	98.5354	98.4596	97.9027	97.9857	97.8196	97.8128	97.7933	97.8615	97.8505	97.8812	98.1064	97.9998	97.8926	97.899	97.9013	97.7681	97.8906	97.8785	97.9451	97.8481	97.8725	97.8702	97.8829	97.8353	96.5227	97.5999	97.5776	97.5665	98.4591	97.5812	97.6372	97.515	97.3363	97.5622	97.593	96.8418	96.8955	96.9674	97.0189	97.5593	97.6089	97.4275	97.4583	97.6163	97.4695	97.5953	97.5624
GCA_010222745.1_PDT000647832.1_genomic	98.5017	98.4833	98.5617	98.4749	97.852	97.9466	97.846	97.8546	97.7292	97.7776	97.7735	97.8461	98.0944	97.9483	97.8647	97.8292	97.8089	97.7752	97.8714	97.8582	97.8844	97.8452	97.8502	97.8333	97.8486	97.8013	96.6006	97.6719	97.5898	97.6015	98.3525	97.5732	97.6957	97.5904	97.4045	97.6147	97.6532	96.9054	96.8289	96.9822	97.0149	97.5482	97.6123	97.5176	97.4538	97.516	97.4933	97.5666	97.5681
SAMN12830516	98.4363	98.4248	98.4764	98.4008	97.8651	97.8069	97.8408	97.8365	97.7259	97.7412	97.6858	97.7305	97.9974	97.9744	97.8195	97.8585	97.8016	97.7604	97.791	97.8378	97.8924	97.7912	97.8329	97.7397	97.6014	97.7854	96.6348	97.5027	97.4529	97.5946	98.28	97.5284	97.5845	97.5422	97.319	97.552	97.4966	96.5796	96.7925	96.9448	96.9376	97.3864	97.4897	97.4294	97.3413	97.5388	97.3973	97.5435	97.4195
GCA_004829305.1_PDT000413782.1_genomic	98.4894	98.4954	98.4188	98.4484	97.8858	97.9619	98.0475	97.8158	97.7966	97.8809	97.8035	97.8285	98.0842	98.0007	97.8567	97.8586	97.9258	97.8176	97.9231	97.8627	97.9721	97.8706	97.8574	97.8295	97.8162	97.887	96.6744	97.5368	97.5437	97.6626	98.3774	97.6152	97.6675	97.6482	97.3717	97.643	97.6663	96.7499	96.9069	96.9672	97.0544	97.547	97.6265	97.4804	97.4339	97.6342	97.591	97.6098	97.592
SRR6014979	98.5322	98.4543	98.5325	98.442	97.8971	97.9243	97.8981	97.8524	97.6882	97.8471	97.7625	97.7994	98.0111	97.9674	97.8879	97.8144	97.8644	97.812	97.8387	97.8347	97.8821	97.8157	97.8389	97.8489	97.865	97.8485	96.4615	97.5796	97.5118	97.4426	98.4184	97.5501	97.5649	97.5172	97.3337	97.4721	97.5127	96.7335	96.8874	96.986	97.0466	97.4355	97.5904	97.4695	97.4182	97.5436	97.4928	97.5456	97.6103
GCA_010278985.1_PDT000648221.1_genomic	98.5422	98.4768	98.456	98.4404	97.8837	97.8353	97.8744	97.8375	97.7416	97.8527	97.7865	97.8385	98.0775	97.9625	97.8435	97.8722	97.8004	97.7359	97.8335	97.8682	97.941	97.8211	97.8431	97.7956	97.8574	97.773	96.6234	97.5884	97.5514	97.5617	98.3894	97.5587	97.6289	97.5254	97.4136	97.5846	97.635	96.8239	96.9223	96.987	97.1015	97.4748	97.641	97.3967	97.3465	97.4456	97.4571	97.5528	97.6247
GCA_005085585.1_PDT000092457.2_genomic	98.4358	98.386	98.4312	98.3666	97.9995	97.9699	97.9527	97.7431	97.8726	97.9069	97.869	98.0073	98.015	97.99	97.973	97.922	97.9676	97.8732	97.892	97.9086	97.8875	97.8084	97.8666	97.832	97.8195	97.8998	96.5296	97.5708	97.6158	97.8022	98.3384	97.6405	97.771	97.7017	97.4716	97.7384	97.7063	96.7403	97.0122	97.0188	97.0637	97.5721	97.5646	97.4414	97.4692	97.6465	97.5472	97.6287	97.6616
GCA_004827945.1_PDT000413758.1_genomic	98.3054	98.3861	98.3377	98.2877	97.8989	97.8503	97.8815	97.7234	97.6753	97.7273	97.7068	97.6085	97.9432	97.9199	97.7722	97.7751	97.8258	97.6841	97.7115	97.8017	97.7674	97.605	97.7503	97.7312	97.6973	97.7584	96.5681	97.5581	97.5283	97.5431	98.2688	97.6398	97.5899	97.5074	97.3254	97.5818	97.6098	96.5731	96.8363	96.9096	97.1004	97.4075	97.4044	97.5035	97.4853	97.5724	97.4568	97.5544	97.6661
GCA_010350385.1_PDT000647845.1_genomic	98.3557	98.3525	98.3686	98.3077	97.8282	97.8131	97.7872	97.6198	97.7426	97.7563	97.6807	97.7923	97.8212	97.7983	97.833	97.8226	97.8042	97.7336	97.673	97.7833	97.7711	97.6913	97.8387	97.7689	97.6704	97.7646	96.4591	97.5114	97.5498	97.5185	98.4699	97.5878	97.5612	97.416	97.3227	97.4615	97.5028	96.7259	96.7575	96.9192	97.0021	97.4933	97.5206	97.3711	97.3414	97.4816	97.4847	97.5093	97.6268
GCA_004904575.1_PDT000431632.1_genomic	98.4131	98.4088	98.3865	98.3978	97.8855	97.958	97.8504	97.7427	97.8609	97.9074	97.8606	97.8285	97.8375	97.8888	97.7594	97.8062	97.841	97.7088	97.7376	97.7845	97.8055	97.807	97.8108	97.8117	97.7744	97.8714	96.6983	97.4412	97.4996	97.5466	98.6062	97.5078	97.4962	97.5537	97.2764	97.4568	97.5283	96.7256	96.8915	97.0634	97.0082	97.4737	97.5513	97.3955	97.4331	97.5647	97.5396	97.4815	97.5708
SRR5648503	98.4277	98.2355	98.3732	98.2367	97.9545	97.9352	97.7932	97.6792	97.776	97.8191	97.751	97.8318	97.9207	97.8125	97.8105	97.8493	97.8557	97.7252	97.7756	97.8414	97.7687	97.7985	97.8287	97.789	97.7361	97.8103	96.5279	97.4738	97.4063	97.5175	98.1454	97.5333	97.587	97.4604	97.4177	97.5741	97.5353	96.6979	96.8559	96.861	97.0322	97.5557	97.5276	97.4346	97.4124	97.5061	97.4692	97.5524	97.6656
GCA_004839425.1_PDT000421832.1_genomic	98.4117	98.4116	98.3915	98.3267	97.9009	97.8434	97.8034	97.6306	97.6706	97.6554	97.694	97.6638	97.9345	97.9153	97.7508	97.7656	97.8634	97.7099	97.7674	97.8272	97.806	97.8227	97.83	97.7841	97.802	97.8083	96.4864	97.5022	97.5476	97.6332	98.5693	97.6046	97.677	97.4981	97.3767	97.6731	97.5815	96.7191	96.818	96.8285	96.9783	97.4624	97.4187	97.3659	97.4714	97.5196	97.3753	97.5016	97.5991
GCA_010278905.1_PDT000648203.1_genomic	98.4111	98.3625	98.4188	98.3851	97.8977	97.9761	97.8638	97.7289	97.707	97.8059	97.6992	97.7435	97.8616	97.8231	97.7461	97.8482	97.7946	97.6123	97.7543	97.8347	97.8477	97.7919	97.8423	97.704	97.6901	97.7985	96.6394	97.4946	97.4337	97.5924	98.4623	97.5071	97.5729	97.605	97.4017	97.5431	97.5935	96.7364	96.8411	96.9678	97.0526	97.5857	97.5528	97.3651	97.4262	97.6759	97.4836	97.5514	97.5964
SRR5460098	98.3345	98.3488	98.3788	98.2934	98.0237	98.0692	97.8733	97.7862	97.7815	97.8066	97.8369	97.6658	97.901	97.8584	97.771	97.8574	97.8487	97.7534	97.7792	97.8613	97.8705	97.6562	97.8002	97.8185	97.8205	97.807	96.683	97.6811	97.5186	97.5618	98.3595	97.4696	97.5835	97.5563	97.3471	97.6103	97.6072	96.7795	96.8397	96.9814	97.0564	97.4872	97.551	97.29	97.3642	97.6283	97.4561	97.585	97.6247
GCA_008157125.1_PDT000568581.1_genomic	98.5498	98.5324	98.5686	98.5255	97.9421	97.9495	97.8545	97.7874	97.8462	97.7818	97.8081	97.7783	98.0238	97.9172	97.7974	97.8817	97.8251	97.7509	97.8278	97.8757	97.9074	97.8759	97.8619	97.8183	97.8196	97.8102	96.6365	97.5871	97.5908	97.5701	98.355	97.5439	97.6333	97.4232	97.4363	97.6338	97.6418	96.7591	96.9339	97.0083	96.9775	97.5901	97.5825	97.5094	97.406	97.6542	97.4061	97.5416	97.4747
GCA_005104105.1_PDT000139805.2_genomic	98.4883	98.4054	98.5086	98.4429	97.9021	97.9256	97.827	97.7757	97.6998	97.8183	97.7238	97.7443	98.0606	97.9785	97.8501	97.8597	97.8421	97.709	97.8406	97.8252	97.892	97.8336	97.8625	97.7818	97.8472	97.8286	96.49	97.5516	97.4291	97.6287	98.4311	97.6146	97.598	97.5445	97.4252	97.588	97.6259	96.7657	96.9412	96.9129	97.0569	97.5863	97.6254	97.5248	97.4592	97.5537	97.5841	97.6007	97.6062
SAMN12830534	98.4484	98.4724	98.4834	98.4713	97.8859	97.8611	97.8957	97.7926	97.8395	97.845	97.7909	97.8287	98.0986	97.966	97.9289	97.905	97.9379	97.8304	97.8619	97.942	97.9065	97.8431	97.8899	97.8761	97.8423	97.9115	96.5941	97.6205	97.5894	97.5908	98.4079	97.617	97.6307	97.6231	97.3558	97.6168	97.6072	96.7108	96.9688	97.0079	97.0221	97.5072	97.4858	97.4859	97.5078	97.6985	97.5269	97.5764	97.6269
GCA_004890555.1_PDT000439398.1_genomic	98.4658	98.4575	98.4907	98.3948	97.7801	97.8876	97.862	97.7754	97.6703	97.6924	97.6696	97.7156	97.993	97.9661	97.7777	97.7491	97.8646	97.6759	97.8203	97.8113	97.8292	97.7606	97.8718	97.7717	97.845	97.7657	96.4359	97.5845	97.5821	97.6274	98.2561	97.6657	97.6285	97.6241	97.3693	97.6333	97.6757	96.7574	96.8886	96.967	97.0187	97.5141	97.5599	97.4577	97.5197	97.5546	97.586	97.6332	97.6272
GCA_006225145.1_PDT000517561.1_genomic	98.4066	98.3851	98.3548	98.3864	97.8657	97.8656	97.8333	97.6572	97.7401	97.8153	97.7859	97.6592	97.9474	97.7762	97.8377	97.8531	97.8862	97.8163	97.805	97.8513	97.9011	97.7276	97.8487	97.7831	97.8312	97.875	96.6009	97.5763	97.5244	97.6234	98.2686	97.666	97.5965	97.5216	97.3841	97.6155	97.5791	96.8139	96.8044	96.9243	97.0966	97.499	97.4276	97.5325	97.452	97.5994	97.5672	97.6447	97.5793
SRR5859331	98.2834	98.3199	98.3412	98.3799	97.9019	97.8903	97.7727	97.6626	97.5814	97.6402	97.6535	97.75	97.9952	97.9289	97.7576	97.7765	97.774	97.7393	97.6937	97.7992	97.7703	97.7374	97.7718	97.7844	97.7125	97.7941	96.5707	97.5448	97.5926	97.6047	98.4118	97.5487	97.6715	97.5294	97.4023	97.5617	97.5897	96.7126	96.8726	96.9785	97.0452	97.5122	97.5218	97.4276	97.3674	97.5967	97.4703	97.5823	97.6906
GCA_005871875.1_PDT000503653.1_genomic	98.5029	98.5083	98.4869	98.4546	97.8111	97.8984	97.8637	97.7686	97.6416	97.776	97.6648	97.83	98.0752	97.9987	97.9242	97.8496	97.8247	97.7875	97.8632	97.8598	97.91	97.7985	97.8777	97.8764	97.8183	97.8149	96.4723	97.5673	97.5309	97.6135	98.3373	97.6211	97.6101	97.5324	97.2906	97.553	97.5993	96.7254	96.7836	96.8712	97.0265	97.5723	97.5335	97.4812	97.4681	97.4501	97.4701	97.5977	97.6555
SRR5278281	98.4778	98.4213	98.4585	98.4054	97.8557	97.9122	97.7715	97.7711	97.6948	97.7481	97.6858	97.7959	98.1092	97.9843	97.7687	97.8349	97.7644	97.6656	97.8343	97.8377	97.8977	97.8702	97.8595	97.7595	97.7837	97.7888	96.4319	97.5759	97.5273	97.585	98.3493	97.5932	97.6504	97.489	97.4458	97.6547	97.6327	96.6949	96.8605	96.8289	96.9787	97.6902	97.5453	97.4883	97.4125	97.5383	97.575	97.6675	97.61
GCA_005096895.1_PDT000087339.2_genomic	98.4515	98.4189	98.4594	98.3361	97.9082	97.933	97.9737	97.9413	97.765	97.838	97.8834	97.7976	97.9325	97.9251	97.849	97.8173	97.8245	97.7893	97.8354	97.8139	97.8634	97.8321	97.7352	97.8495	97.8186	97.7895	96.5888	97.6741	97.4518	97.6006	98.2872	97.5301	97.5933	97.5193	97.3259	97.5175	97.4902	96.8651	96.9583	97.0237	97.0791	97.5243	97.5291	97.4204	97.3693	97.5578	97.4431	97.5441	97.5598
GCA_010222795.1_PDT000648212.1_genomic	98.3891	98.3621	98.4163	98.3662	97.8748	97.8235	97.8793	97.8548	97.7312	97.7439	97.6756	97.7296	97.9857	97.8836	97.7444	97.7785	97.7636	97.6743	97.753	97.7662	97.8511	97.7775	97.7763	97.7023	97.7451	97.7852	96.6892	97.6256	97.5204	97.6116	98.334	97.5224	97.5129	97.5631	97.3234	97.5323	97.525	96.7876	96.7964	97.005	97.0152	97.4227	97.404	97.4163	97.3015	97.5641	97.5774	97.511	97.5758
GCA_010222435.1_PDT000648204.1_genomic	98.4981	98.4218	98.4734	98.4091	97.9234	97.9142	97.9629	97.9145	97.745	97.8964	97.7563	97.8725	98.04	97.9165	97.8721	97.8476	97.7798	97.6903	97.8308	97.8036	97.8894	97.7614	97.8365	97.7938	97.7808	97.7636	96.6805	97.6685	97.5229	97.6188	98.4534	97.5382	97.6181	97.5319	97.3502	97.5426	97.5821	96.8017	96.8608	96.9578	97.0541	97.5523	97.5367	97.4896	97.3359	97.4843	97.5119	97.5771	97.6008
GCA_010221995.1_PDT000648216.1_genomic	98.4765	98.4548	98.5025	98.4265	97.931	97.9999	97.9222	97.8846	97.834	97.8695	97.8021	97.8513	98.0848	98.0077	97.844	97.857	97.8519	97.8028	97.8339	97.8699	97.8967	97.8632	97.8765	97.808	97.8629	97.8213	96.5855	97.645	97.5168	97.588	98.341	97.4756	97.5216	97.5146	97.3628	97.5638	97.5422	96.7661	96.9684	97.0013	97.1011	97.5451	97.6744	97.4194	97.4724	97.5856	97.4896	97.5693	97.6964
GCA_004905955.1_PDT000431716.1_genomic	98.4195	98.4133	98.4206	98.4173	97.9928	97.933	98.0395	97.8023	97.7618	97.831	97.6807	97.6522	97.9188	97.9113	97.8273	97.8346	97.8431	97.9037	97.8296	97.8675	97.863	97.8305	97.88	97.824	97.8631	97.8093	96.8347	97.5519	97.607	97.6475	98.3068	97.5756	97.6323	97.5163	97.373	97.6403	97.6659	96.8068	96.8038	97.0609	97.0996	97.3964	97.4692	97.4169	97.4484	97.5682	97.5139	97.6092	97.6854
GCA_006225105.1_PDT000517565.1_genomic	98.4192	98.3876	98.3539	98.3517	97.8406	97.8711	97.9123	97.79	97.6667	97.6426	97.5757	97.7836	98.0405	97.9366	97.6244	97.7878	97.7515	97.5597	97.7286	97.7258	97.8903	97.7524	97.8082	97.7521	97.5932	97.7431	96.7042	97.5912	97.445	97.582	98.2633	97.5155	97.5667	97.4147	97.4485	97.4817	97.4951	96.6998	96.7409	96.8365	96.9439	97.4351	97.4935	97.1944	97.2568	97.4959	97.4729	97.5586	97.6849
GCA_004926915.1_PDT000087340.2_genomic	98.469	98.4251	98.493	98.368	97.9651	97.9535	97.9461	97.8176	97.7159	97.7262	97.7259	97.8502	97.9799	97.9532	97.7535	97.8053	97.7904	97.6991	97.7497	97.8139	97.868	97.7362	97.9451	97.796	97.8664	97.7405	96.6958	97.5528	97.5644	97.6874	98.2398	97.5164	97.6131	97.5404	97.2727	97.6087	97.6674	96.7665	96.8642	96.9656	96.9882	97.398	97.5545	97.3201	97.478	97.5665	97.5404	97.5035	97.6899
GCA_004928235.1_PDT000097322.2_genomic	98.3769	98.3547	98.3922	98.3271	97.9844	97.9618	97.9343	97.7276	97.6273	97.6549	97.6793	97.6635	97.9183	97.8994	97.6796	97.7812	97.8177	97.7169	97.682	97.7816	97.7107	97.4764	97.7909	97.7333	97.7434	97.7264	96.6536	97.5788	97.5205	97.6488	98.3631	97.5179	97.5932	97.468	97.4298	97.5588	97.5652	96.8696	96.7303	96.9055	97.0243	97.4286	97.4546	97.358	97.3904	97.4998	97.5073	97.5414	97.6441
GCA_004890575.1_PDT000439428.1_genomic	98.4902	98.431	98.4705	98.4139	97.9174	97.9848	97.9576	97.7084	97.7953	97.7897	97.784	97.6631	97.9762	97.9329	97.8342	97.811	97.8523	97.7872	97.7862	97.8428	97.8892	97.9158	97.8398	97.7635	97.8237	97.7592	96.5764	97.5613	97.6478	97.573	98.5171	97.5444	97.604	97.5855	97.318	97.552	97.633	96.8012	97.0376	97.1453	97.1564	97.6259	97.6603	97.5607	97.5361	97.6371	97.5283	97.6061	97.7152
GCA_004835985.1_PDT000416415.1_genomic	98.4122	98.5244	98.4304	98.4304	97.9351	97.8206	97.8265	97.6807	97.7853	97.7716	97.828	97.6372	97.8754	97.8208	97.8531	97.8755	97.8979	97.7626	97.8801	97.9335	97.853	97.8758	97.8496	97.8948	97.837	97.8949	96.6603	97.5793	97.5578	97.6378	98.056	97.6796	97.6448	97.6189	97.2862	97.616	97.6161	96.7177	96.9102	96.9509	97.074	97.4838	97.4752	97.4462	97.3902	97.6491	97.5291	97.6169	97.6911
GCA_005136565.1_PDT000087470.2_genomic	98.4959	98.4868	98.4779	98.5018	98.1592	98.2136	98.0205	97.7971	97.975	97.995	97.9279	97.8994	97.8521	97.9114	98.0467	97.9952	98.1583	97.871	97.9736	98.0729	98.0125	97.8993	97.9929	98.0136	97.9429	98.0307	96.6946	97.6441	97.6994	97.7379	98.1108	97.6204	97.6792	97.6808	97.4048	97.6137	97.6361	96.8423	97.113	97.0565	97.1271	97.7438	97.7017	97.659	97.7706	97.7413	97.6462	97.7507	97.727
GCA_004890915.1_PDT000442845.1_genomic	98.463	98.5416	98.533	98.5282	97.9162	98.0454	97.9759	97.7587	97.7345	97.8017	97.7593	97.8027	97.8359	97.8584	97.9648	97.9287	98.0411	97.9578	97.9527	98.0192	97.9677	97.9013	98.0166	97.9796	97.8936	97.9459	96.6544	97.6505	97.6074	97.6527	98.25	97.6218	97.5903	97.5738	97.2995	97.5852	97.593	96.7691	97.0916	97.0683	97.1642	97.5527	97.5924	97.5183	97.5311	97.6895	97.524	97.5866	97.6038
GCA_004935395.1_PDT000144210.2_genomic	98.3934	98.4162	98.3732	98.3369	97.9399	97.9042	97.8524	97.5749	97.8174	97.809	97.8046	97.7618	97.844	97.8614	97.806	97.9323	97.8361	97.8568	97.8429	97.8095	97.9286	97.786	97.8975	97.8102	97.8303	97.8543	96.7573	97.6488	97.6245	97.6317	98.435	97.5767	97.6639	97.585	97.3791	97.6369	97.6322	96.8741	96.9354	96.8883	97.0694	97.6546	97.6223	97.5123	97.5562	97.6936	97.5712	97.7568	97.7629
GCA_002082995.2_ASM208299v2_genomic	98.6344	98.5472	98.6071	98.5654	97.9033	97.9833	97.9295	97.6624	97.7596	97.7888	97.8324	97.7502	97.8335	97.813	97.8692	97.9012	97.9497	97.8417	97.8562	97.8549	97.9795	97.8127	97.9609	97.8122	97.8345	97.8542	96.73	97.6541	97.6851	97.7132	98.3989	97.6586	97.6044	97.5486	97.3692	97.5908	97.6145	96.8081	96.8373	96.8903	97.0403	97.5555	97.6068	97.4526	97.5045	97.6083	97.5305	97.6234	97.6955
GCA_005926635.1_PDT000505175.1_genomic	98.4943	98.4826	98.4535	98.5168	97.8986	97.9783	97.9925	97.834	97.9339	97.9729	97.9794	97.8691	97.9119	97.889	98.0519	98.117	98.1377	97.8608	98.0812	98.1712	98.1268	98.0819	98.1248	98.1545	98.0625	98.0913	96.7706	97.6388	97.5695	97.7167	98.456	97.6672	97.7189	97.7334	97.4279	97.7512	97.685	96.7739	97.0596	97.1177	97.1229	97.6744	97.6566	97.6366	97.6583	97.7629	97.6859	97.7669	97.5567
SRR5648499	98.4627	98.3377	98.4654	98.4465	97.8676	98.0448	97.9253	97.7833	97.8964	97.9966	97.8881	97.8174	97.8851	97.8619	98.0911	98.1301	98.0989	97.968	97.981	98.0467	98.0722	98.0366	98.0373	98.0978	97.9398	98.0885	96.7848	97.6383	97.6248	97.6885	98.2918	97.5525	97.6733	97.5225	97.4558	97.7025	97.6583	96.9013	97.0856	97.0627	97.1761	97.5842	97.605	97.5893	97.4803	97.7354	97.5547	97.7384	97.6761
GCA_010315295.1_PDT000649719.1_genomic	98.4523	98.3643	98.5255	98.4561	97.8866	98.001	97.9098	97.8282	97.9048	97.9713	97.8707	97.784	97.9593	97.9038	98.0979	98.1419	98.1533	98.0056	98.0715	98.1067	98.116	98.123	98.102	98.133	98.0558	98.1277	96.7513	97.6507	97.6525	97.6928	98.376	97.5078	97.6429	97.5297	97.5763	97.5942	97.6306	96.8716	97.0119	97.1182	97.1533	97.5755	97.5415	97.5365	97.4337	97.7074	97.4956	97.6788	97.6666
SRR5278267	98.6245	98.5646	98.6206	98.4843	97.9867	97.9601	97.8425	97.5901	97.7019	97.8136	97.7734	97.7339	97.8979	97.7806	97.9052	97.9489	97.9711	97.8369	97.95	98.0146	97.9748	97.9127	98.0123	98.0042	97.8896	97.9538	96.7348	97.5867	97.539	97.6235	98.324	97.537	97.5269	97.5828	97.3043	97.5179	97.5464	96.7996	96.9092	97.0445	97.1089	97.5274	97.4782	97.4942	97.3887	97.6079	97.5024	97.6159	97.6813
GCA_002834105.1_CFSAN065415_genomic	98.6156	98.6248	98.6464	98.6057	97.9513	97.9929	97.8931	97.8231	97.7549	97.7477	97.6705	97.8617	97.9498	97.9873	98.0609	97.9964	97.9694	97.9114	98.0067	98.0622	98.074	97.9751	97.9974	98.0583	98.0016	97.9673	96.6076	97.7516	97.5544	97.6937	98.4193	97.6766	97.6659	97.6547	97.4952	97.6035	97.6352	96.8423	97.0442	97.1127	97.1653	97.7095	97.6939	97.6038	97.5699	97.7426	97.6328	97.7413	97.6199
SRR6359020	98.625	98.5831	98.6359	98.5797	98.0049	98.0582	97.8831	97.8511	97.8958	97.9664	97.8586	97.9224	97.929	97.887	98.0431	98.0888	98.0676	97.9408	97.9746	98.0153	98.0563	97.9478	98.0749	97.9652	97.9681	98.0488	96.6775	97.6808	97.7406	97.777	98.2608	97.6177	97.7591	97.654	97.3487	97.6051	97.6594	96.9157	96.9589	97.1575	97.33	97.788	97.7232	97.6871	97.653	97.6948	97.5967	97.6988	97.6625
SRR6238087	98.6451	98.5636	98.7059	98.6069	98.0153	98.1078	97.9605	97.816	97.9325	97.9452	97.8846	97.8046	97.8745	97.8203	97.9763	97.9705	97.9757	97.9983	97.8782	98.0109	97.9212	97.983	98.0168	97.9917	97.9524	97.9208	96.6728	97.6226	97.6671	97.6824	98.2658	97.5816	97.691	97.5786	97.347	97.6634	97.591	96.9315	97.0397	97.2107	97.2268	97.841	97.7358	97.7182	97.7584	97.7174	97.5997	97.777	97.6716
GCA_005158965.1_PDT000152806.2_genomic	98.5958	98.6295	98.6225	98.5683	98.0109	98.0478	97.9269	97.8142	97.7231	97.9153	97.8943	97.7848	97.9815	97.8605	98.004	97.971	97.9974	97.9467	97.8989	97.9852	97.9718	97.9165	97.9952	97.9727	97.8876	97.9876	96.7688	97.6539	97.6841	97.6754	98.2633	97.6032	97.6551	97.6273	97.4509	97.6049	97.6641	96.9743	97.0265	97.0678	97.2633	97.6799	97.7239	97.6144	97.5404	97.7552	97.6402	97.8096	97.6426
GCA_000430385.1_ASM43038v1_genomic	98.5595	98.5803	98.6385	98.5655	98.0603	98.0485	97.8161	97.7343	97.8054	97.9044	97.8634	97.8179	97.964	97.8456	97.9178	97.9708	97.9224	97.8576	97.8298	97.981	97.9613	97.8009	97.9726	97.876	97.844	97.8857	96.6736	97.5948	97.6217	97.6381	98.1577	97.6596	97.592	97.5889	97.4433	97.5774	97.5559	97.0063	97.0195	97.0995	97.1903	97.7179	97.6759	97.5984	97.6474	97.6708	97.6292	97.7297	97.5775
SAMN12830536	98.577	98.5005	98.5744	98.5115	97.9406	98.0424	97.9566	97.8404	97.8724	97.9754	97.9996	97.6474	97.8591	97.8147	97.8111	97.8844	97.8667	97.7702	97.7873	97.882	97.8475	97.813	98.0098	97.8209	97.8802	97.8121	96.5135	97.6673	97.614	97.6545	98.1429	97.5359	97.6823	97.5296	97.3424	97.53	97.6144	96.8595	97.0105	97.0773	97.2091	97.6333	97.6347	97.4997	97.4961	97.6141	97.5324	97.6775	97.6409
GCA_004828825.1_PDT000413662.1_genomic	98.5812	98.6564	98.6189	98.652	98.0612	98.1394	98.0536	97.9182	97.9644	98.0081	97.994	97.8484	97.9929	97.9889	98.0519	98.0636	98.055	97.9487	98.0202	98.0704	98.0707	98.0128	98.0429	98.0827	97.9951	98.0188	96.6721	97.7013	97.6826	97.6656	98.4251	97.6534	97.7145	97.7601	97.4435	97.7464	97.7265	96.9206	97.0252	97.1672	97.1756	97.6356	97.7095	97.7106	97.623	97.7499	97.7089	97.7563	97.8292
GCA_008130185.1_PDT000568782.1_genomic	98.6733	98.6328	98.6539	98.6433	98.0563	98.0301	98.0357	97.784	97.9383	97.8665	97.9104	97.7653	97.9748	97.9524	98.0624	98.0337	98.0036	98.0011	97.8977	98.0426	98.01	97.9047	97.9986	97.9406	97.9829	97.9795	96.7278	97.7629	97.7152	97.7412	98.3278	97.647	97.7911	97.6406	97.4491	97.6113	97.6224	96.9564	96.9712	97.1222	97.2545	97.6357	97.6457	97.6184	97.4875	97.6832	97.5296	97.6787	97.6156
GCA_010222115.1_PDT000648210.1_genomic	98.7273	98.6615	98.7553	98.7208	98.0565	98.1812	97.9993	97.8081	97.9327	97.9398	97.899	97.9197	98.0326	97.9637	98.09	98.0918	98.1166	98.0729	98.0093	98.1326	98.0911	98.0085	98.0737	98.092	98.0565	98.0705	96.727	97.689	97.7629	97.7763	98.3248	97.705	97.7678	97.7622	97.5981	97.7607	97.7127	96.8317	97.0197	97.128	97.2683	97.7434	97.7007	97.6514	97.6306	97.7697	97.5883	97.8069	97.7196
GCA_005104125.1_PDT000139803.2_genomic	98.6843	98.5699	98.6562	98.6541	98.0788	98.1178	98.0123	97.764	97.8869	97.8307	97.8581	97.7946	97.9226	97.8185	97.9902	97.9784	97.9626	97.9011	97.8791	98.0211	98.0058	97.7965	97.9966	97.9368	97.9554	97.9253	96.7121	97.7027	97.7359	97.7868	98.3082	97.6586	97.7442	97.6503	97.4653	97.6382	97.6827	96.8012	96.9171	97.0441	97.2135	97.6157	97.6391	97.5281	97.4525	97.6866	97.5246	97.7017	97.6165
GCA_005105105.1_PDT000144213.2_genomic	98.6979	98.6593	98.676	98.6573	97.9964	98.0342	97.9137	97.8379	97.864	97.8516	97.8327	97.8238	97.9914	97.893	97.9171	97.9963	97.9525	97.845	97.8111	97.9893	97.9277	97.8659	97.9142	97.9099	97.8756	97.9203	96.7535	97.7318	97.643	97.628	98.1748	97.6722	97.7378	97.6211	97.5289	97.642	97.6099	97.0258	96.9963	97.1106	97.2831	97.6348	97.6097	97.5737	97.5385	97.5953	97.5952	97.6494	97.5976
GCA_005103885.1_PDT000139793.2_genomic	98.7186	98.6333	98.7096	98.6821	98.0997	98.1464	98.0089	97.9272	97.896	97.9346	97.8112	97.8086	98.0204	97.9586	97.9689	97.9933	98.0221	97.914	97.8082	98.0032	97.9174	97.8627	97.98	97.9472	97.9033	98.001	96.7109	97.7609	97.7557	97.801	98.2039	97.6497	97.7681	97.6927	97.5134	97.7086	97.6765	96.9875	96.896	97.0066	97.1995	97.7103	97.5511	97.6425	97.5834	97.7072	97.5061	97.6715	97.6557
SAMN12830496	98.6563	98.6291	98.7045	98.6432	98.0656	98.0521	97.9017	97.7966	97.903	97.7927	97.7877	97.8279	97.9179	97.9341	97.9305	97.8738	97.8709	97.6718	97.806	97.8223	97.8122	97.8087	97.9763	97.7981	97.6672	97.8936	96.5744	97.6569	97.6106	97.7234	98.2523	97.5577	97.5962	97.5909	97.2982	97.486	97.547	96.8105	96.805	97.0666	97.0313	97.6324	97.6077	97.4998	97.4645	97.6676	97.6176	97.6153	97.6244
GCA_004828845.1_PDT000413661.1_genomic	98.7186	98.7326	98.7589	98.7656	98.0414	98.1586	98.0243	97.8429	97.9678	98.0062	97.9671	97.8531	98.0518	97.9325	98.0948	98.0931	98.0947	98.0043	97.919	98.094	98.0921	97.9609	98.0599	98.0128	98.0539	98.0349	96.6116	97.6498	97.6295	97.7106	98.3815	97.6939	97.6528	97.6688	97.4225	97.5997	97.6312	96.8761	96.9244	97.0827	97.2687	97.7102	97.6764	97.5931	97.59	97.6001	97.5585	97.7337	97.6952
SRR5278256	98.667	98.6757	98.7229	98.6728	98.0919	98.2156	98.0259	97.874	97.9451	98.0106	97.9431	97.93	97.9515	97.8246	98.0032	97.9767	97.9657	98.0041	97.8509	97.9914	97.9313	97.9906	98.072	97.96	97.9174	97.9833	96.6687	97.7418	97.7134	97.7449	98.3155	97.6292	97.7195	97.7069	97.4344	97.6584	97.6878	96.9019	97.0696	97.1285	97.1686	97.7643	97.6219	97.649	97.6091	97.6665	97.5947	97.7296	97.6923
GCA_004979285.1_PDT000250793.2_genomic	98.4551	98.4679	98.4676	98.4788	97.9477	97.9386	97.9365	97.7338	97.7906	97.8684	97.8559	97.7493	98.0224	98.0064	98.0772	98.0726	98.0626	97.9488	97.9896	98.0762	98.0837	97.8856	98.1586	98.0245	97.9987	98.0244	96.6968	97.8282	97.667	97.7096	98.1215	97.6223	97.6415	97.6676	97.3524	97.5361	97.6013	96.8127	96.9029	97.1663	97.2142	97.6981	97.6856	97.5263	97.6668	97.708	97.7168	97.8296	97.7158
SRR5648754	98.6313	98.6007	98.6453	98.6181	98.2151	98.1526	98.0526	97.8687	97.985	97.9975	97.9842	97.9091	97.9534	97.9327	98.1496	98.1139	98.0912	98.0551	98.0909	98.092	98.1497	98.1018	98.0367	98.111	97.9909	98.0782	96.8267	97.714	97.7293	97.7755	98.2696	97.6871	97.7306	97.6103	97.5452	97.6628	97.6842	97.0119	96.9354	97.121	97.2527	97.8533	97.8222	97.7163	97.7012	97.7394	97.6912	97.7519	97.7949
GCA_004839405.1_PDT000421818.1_genomic	98.5829	98.6299	98.6122	98.6233	98.0422	98.0625	97.9172	97.7232	97.8705	97.9345	97.8771	97.7128	97.8452	97.7589	97.9662	98.0177	98.0744	98.039	97.9132	98.0593	98.0221	97.8428	97.9561	98.0633	97.9202	97.9833	96.777	97.5556	97.6489	97.75	98.3941	97.6687	97.687	97.6728	97.2657	97.5756	97.593	96.8684	96.8754	97.1064	97.1824	97.6555	97.6128	97.6484	97.6088	97.6775	97.4783	97.6079	97.6955
SRR6014981	98.5738	98.5958	98.6494	98.645	98.0302	98.0461	98.0427	97.8306	97.9419	98.0071	97.9673	98.0086	97.9886	97.8448	98.0717	98.0325	98.0755	98.0021	97.9925	98.0423	98.0734	97.9888	97.9846	98.0007	97.9318	98.0652	96.7554	97.6909	97.686	97.7135	98.3263	97.6785	97.7217	97.6573	97.4565	97.6529	97.6328	96.8881	97.0202	97.1065	97.2143	97.7393	97.8466	97.6271	97.666	97.7131	97.7097	97.7954	97.7459
GCA_005085545.1_PDT000092454.2_genomic	98.5465	98.5836	98.6242	98.5817	98.1102	98.1981	98.0193	97.8381	97.9923	97.9838	97.8824	97.9004	97.9413	97.8701	98.0209	97.9426	98.0468	97.9348	98.0331	98.0769	98.041	97.9341	98.0499	97.9193	98.0293	98.0645	96.7513	97.6721	97.6477	97.7268	98.0249	97.7114	97.7246	97.6425	97.4862	97.629	97.7096	96.9219	97.0808	97.0966	97.1817	97.7088	97.6893	97.592	97.6597	97.6495	97.6611	97.7129	97.7093
GCA_006224525.1_PDT000517567.1_genomic	98.5813	98.551	98.6177	98.6029	98.0226	98.0133	97.9118	97.8576	97.885	97.9129	97.9086	97.8752	97.9511	97.8911	98.0651	97.9949	98.0018	97.8666	97.9639	98.0758	98.0823	97.9872	98.0323	97.9484	97.9162	97.9983	96.7757	97.602	97.5986	97.6908	98.2293	97.669	97.6413	97.5769	97.4931	97.6192	97.6558	96.9818	97.012	97.1063	97.2091	97.7664	97.7137	97.6547	97.588	97.6714	97.6539	97.7801	97.6787
SAMN12830547	98.5294	98.5476	98.552	98.5987	98.0414	98.0826	97.9603	97.662	97.8666	97.9039	97.8394	97.827	97.9072	97.9006	97.9248	97.9324	98.08	97.8962	97.9025	97.96	97.961	97.8815	98.0585	97.9378	97.8532	97.9892	96.7961	97.7112	97.6891	97.7577	98.0782	97.6734	97.7425	97.6571	97.4776	97.6539	97.7016	96.8392	96.8177	97.0229	97.1323	97.6327	97.6537	97.6027	97.5668	97.5747	97.6086	97.7679	97.7185
GCA_004905635.1_PDT000431708.1_genomic	98.6454	98.6922	98.7131	98.6309	97.9916	98.0736	97.9978	97.8468	97.9238	98.0552	98.0094	97.8626	97.9563	97.8887	98.0273	98.0192	98.0572	97.9678	97.987	98.0017	98.0466	97.961	98.0822	97.9781	97.8813	97.9878	96.7859	97.6486	97.5892	97.675	98.1861	97.6549	97.6673	97.6425	97.406	97.5625	97.7022	96.9982	97.0004	97.0938	97.2021	97.7548	97.7491	97.7266	97.6203	97.746	97.6918	97.7435	97.775
SRR6464242	98.6117	98.6222	98.6586	98.6552	97.9972	98.0131	97.9943	97.82	97.8738	97.9966	97.978	97.9158	98.0056	97.9557	98.1122	98.0535	98.105	98.0071	98.0683	98.0928	98.0655	98.1096	98.0865	98.1343	97.9823	98.0865	96.7494	97.7197	97.6068	97.6616	98.2229	97.6293	97.7529	97.6153	97.4756	97.6466	97.7246	97.0263	97.0113	97.1026	97.1881	97.7434	97.7656	97.7103	97.663	97.6969	97.6587	97.7358	97.7754
SRR5278283	98.6087	98.6377	98.6649	98.648	98.0401	98.0539	97.9738	97.8467	97.8425	97.9849	97.9685	97.8913	98.0142	97.9018	98.1035	98.0676	98.0784	98.023	98.0373	98.0955	98.0741	98.0919	98.075	98.0879	97.9088	98.1	96.8302	97.6689	97.7057	97.7168	98.2441	97.645	97.7342	97.6399	97.498	97.6499	97.7829	97.0095	97.0288	97.113	97.2018	97.8129	97.7815	97.7877	97.6883	97.7906	97.7316	97.7502	97.7743
GCA_002209045.1_ASM220904v1_genomic	98.4503	98.4536	98.4944	98.4371	97.9156	98.0123	97.9283	97.7897	97.7749	97.8837	97.8598	97.726	97.8858	97.8669	97.9107	97.9487	97.9128	97.9007	97.8982	97.985	98.0461	97.7702	98.0571	97.901	97.8046	97.9698	96.762	97.7208	97.6639	97.6724	98.1665	97.7007	97.6249	97.4633	97.4853	97.5529	97.5854	96.9928	96.9249	97.0814	97.1851	97.6756	97.697	97.5506	97.5468	97.6655	97.7238	97.6983	97.7028
GCA_010348275.1_PDT000677500.1_genomic	98.5779	98.5444	98.5921	98.5342	98.0884	98.1211	98.0386	97.7918	97.9787	98.0362	98.0014	97.8506	97.928	97.8431	98.1321	97.9711	98.0928	98.0028	97.9866	98.0217	98.0319	98.0016	98.0715	98.0468	97.958	98.0638	96.9017	97.6672	97.6775	97.7615	97.9749	97.6798	97.7023	97.6958	97.3957	97.714	97.7405	96.9869	97.0094	97.0774	97.1622	97.8287	97.812	97.7042	97.7473	97.7271	97.6529	97.7628	97.7804
SRR6014507	98.4985	98.5116	98.4835	98.4316	97.9829	98.0532	97.9735	97.8496	97.8919	97.937	97.822	97.7339	97.9778	97.9163	98.0709	98.1001	98.037	97.9806	98.0041	98.0643	98.1268	98.0073	98.1572	98.0419	97.9683	98.0214	96.7659	97.6567	97.6668	97.7336	98.1917	97.7042	97.6966	97.7045	97.4806	97.6992	97.7259	96.9436	97.1177	97.1979	97.3249	97.759	97.7623	97.7019	97.6265	97.7129	97.7545	97.7419	97.8054
GCA_004905875.1_PDT000431597.1_genomic	98.5287	98.5556	98.5397	98.5167	98.0353	98.1326	97.9492	97.7535	97.9534	98.0779	98.0311	97.9079	97.9099	97.8816	98.1687	98.1523	98.195	98.0759	98.1655	98.1908	98.219	98.135	98.1823	98.1561	98.0601	98.1739	96.8567	97.5862	97.5748	97.6172	98.3736	97.6361	97.6443	97.6035	97.437	97.637	97.6877	96.9733	97.0844	97.1116	97.2752	97.7569	97.7653	97.6878	97.6614	97.797	97.7197	97.761	97.7826
GCA_005926555.1_PDT000505173.1_genomic	98.5967	98.6263	98.6101	98.5768	98.0952	98.1026	98.108	97.8324	97.9932	98.0657	98.0309	97.9824	98.0098	97.9501	98.1322	98.0919	98.1558	98.0903	98.1541	98.1852	98.1459	98.1667	98.1156	98.15	97.9887	98.1289	96.8967	97.6881	97.6112	97.7733	98.3569	97.6981	97.6831	97.6786	97.4967	97.6679	97.7286	96.9912	97.0436	97.2972	97.2788	97.7499	97.6933	97.7273	97.7121	97.7654	97.7208	97.8395	97.7762
SRR5278268	98.5701	98.5421	98.582	98.4941	98.0575	98.0306	98.0356	97.8618	97.9384	98.077	98.0202	97.8245	98.0116	97.9362	98.0907	98.1173	98.0247	98.0799	98.0961	98.0071	98.0947	98.0222	98.1268	98.0868	98.0756	98.0949	96.7872	97.6081	97.6858	97.8352	98.1277	97.6974	97.6332	97.5849	97.5064	97.6941	97.7089	96.9899	96.9523	97.197	97.2146	97.7979	97.8393	97.7282	97.7145	97.7449	97.7456	97.8677	97.7434
SRR5648753	98.5592	98.5392	98.6027	98.5271	98.1771	98.0683	98.0409	97.9151	97.9887	98.0907	98.0755	97.9239	97.9896	97.8637	98.16	98.1519	98.108	98.0626	98.1422	98.1032	98.1292	98.0927	98.1849	98.1333	98.0768	98.1393	96.8801	97.7546	97.7552	97.8476	98.2367	97.7364	97.756	97.7221	97.5269	97.8075	97.7896	96.9832	97.0051	97.1693	97.2995	97.8652	97.8775	97.739	97.7035	97.7516	97.7608	97.858	97.7917
GCA_004928095.1_PDT000097011.2_genomic	98.5575	98.537	98.5294	98.5099	98.0053	98.1164	98.0498	97.7809	97.9518	97.9724	97.9368	98.0404	97.9249	97.929	98.171	98.1429	98.1481	98.0825	98.0606	98.0859	98.1274	98.0848	98.1908	98.1138	98.0998	98.1209	96.8422	97.6762	97.6857	97.8076	98.3162	97.7188	97.7256	97.6671	97.4691	97.7082	97.7017	97.0119	96.9832	97.1162	97.1435	97.873	97.8849	97.7014	97.6684	97.751	97.6582	97.8219	97.7376
SRR5460102	98.5799	98.5764	98.6149	98.5355	98.0541	98.1578	98.0371	97.796	97.951	97.9958	98.0249	97.8769	97.9235	97.9396	98.1141	98.0977	98.0763	98.0805	98.0954	98.1035	98.0985	98.044	98.1785	98.0906	98.0341	98.0886	96.8531	97.6293	97.6861	97.8171	98.2155	97.7133	97.6812	97.6722	97.5432	97.7137	97.7412	97.0621	97.0547	97.1924	97.2272	97.8402	97.8754	97.6626	97.7052	97.7667	97.7128	97.8053	97.7888
SRR6015024	98.5189	98.5508	98.5205	98.4727	97.937	98.063	98.0469	97.8006	97.9482	97.9535	97.983	97.8215	97.9188	97.8801	98.0883	98.0894	98.0519	97.9648	98.0004	98.1131	98.1092	98.0274	98.0961	98.0091	98.0046	98.0469	96.873	97.6252	97.6437	97.8312	98.1134	97.7069	97.6281	97.6898	97.39	97.6269	97.7028	96.9835	96.9982	97.1385	97.2168	97.7845	97.8035	97.7408	97.6782	97.734	97.6718	97.8643	97.8414
GCA_010279165.1_PDT000648213.1_genomic	98.5347	98.4897	98.5439	98.499	97.9437	98.0252	97.9872	97.8122	97.8692	97.9983	97.9416	97.8764	97.9245	97.8465	98.1283	98.0671	98.0951	98.0547	98.0147	98.0799	98.1374	98.0822	98.0534	98.024	98.0449	98.0498	96.7939	97.6659	97.614	97.6835	97.9896	97.6449	97.5721	97.5101	97.4036	97.5097	97.6696	96.9387	97.0371	97.0558	97.1742	97.7262	97.7499	97.656	97.6172	97.7223	97.7051	97.7622	97.7345
GCA_010222575.1_PDT000647834.1_genomic	98.549	98.5451	98.5881	98.5129	98.0941	98.0964	98.0266	97.9052	97.993	98.0067	98.062	98.026	98.0722	97.9492	98.2182	98.1707	98.2093	98.095	98.1241	98.2179	98.1878	98.1898	98.2072	98.1879	98.1056	98.2437	96.9051	97.7508	97.7034	97.8204	98.2231	97.7462	97.7707	97.6466	97.557	97.7151	97.7444	97.072	96.9701	97.1393	97.2427	97.8414	97.7958	97.7262	97.6881	97.6817	97.7019	97.8143	97.7304
GCA_004897715.1_PDT000415622.1_genomic	98.5739	98.5272	98.5379	98.5163	98.0074	98.0648	97.9399	97.8044	97.8541	97.9968	97.9187	97.8224	97.8703	97.8572	98.1569	98.1536	98.1433	98.0773	98.1259	98.1662	98.2015	98.1182	98.1231	98.1384	98.0907	98.1219	96.8214	97.6018	97.5636	97.6486	98.3687	97.5982	97.5764	97.5326	97.4719	97.5324	97.6625	96.9631	97.0505	97.0074	97.2126	97.7423	97.6914	97.6444	97.6259	97.6173	97.6396	97.7016	97.7608
GCA_010357045.1_PDT000649735.1_genomic	98.6006	98.5682	98.611	98.5111	98.0388	98.1239	98.0184	97.8354	97.9247	97.9673	98.0235	97.9066	97.9803	97.9328	98.1402	98.1373	98.0695	98.1194	98.1079	98.1136	98.0868	98.1028	98.2141	98.1294	98.0621	98.1311	96.9335	97.617	97.7595	97.7808	98.1661	97.7224	97.6534	97.6254	97.5329	97.7061	97.7383	97.057	97.0642	97.188	97.264	97.8111	97.8577	97.7123	97.6393	97.7192	97.6825	97.8065	97.8147
GCA_010312385.1_PDT000649717.1_genomic	98.6059	98.5858	98.5943	98.5457	98.0203	98.0814	98.0499	97.8485	97.986	98.0042	98.0067	97.9241	97.9908	97.9008	98.1993	98.1514	98.1202	98.1189	98.1528	98.13	98.1418	98.1184	98.2136	98.1433	98.0586	98.1305	96.9712	97.6482	97.7565	97.8305	98.2407	97.7535	97.7109	97.6482	97.5441	97.7196	97.7642	97.0861	97.0258	97.2407	97.2875	97.8053	97.8412	97.7315	97.6902	97.7047	97.6933	97.8768	97.8035
SRR5859326	98.5259	98.5134	98.549	98.5364	97.9784	98.06	98.0121	97.7802	97.9054	97.9426	97.9404	97.9209	97.9019	97.9638	98.1035	98.1118	98.1234	97.9554	98.0559	98.1233	98.1293	98.0439	98.149	98.0996	97.9398	98.1214	96.8535	97.6107	97.6599	97.718	98.2948	97.6466	97.6557	97.6625	97.3424	97.6015	97.6651	96.969	97.0215	97.1022	97.245	97.7892	97.7586	97.5865	97.6256	97.6667	97.6842	97.7942	97.7428
GCA_005104165.1_PDT000139804.2_genomic	98.4896	98.538	98.5428	98.5321	98.1329	98.0823	98.085	97.8296	97.9887	97.9534	97.9835	97.901	97.975	97.9328	98.1591	98.1469	98.0991	98.0542	98.0983	98.1215	98.1941	98.0627	98.1539	98.0795	98.0752	98.1721	96.8377	97.6922	97.7024	97.8464	98.2565	97.7593	97.7448	97.6538	97.5363	97.6909	97.7566	96.9952	96.9493	97.121	97.182	97.7938	97.76	97.7002	97.6599	97.7316	97.7416	97.7685	97.7089
SAMN12830468	98.502	98.4897	98.4588	98.4754	97.8693	97.8772	97.8221	97.6906	97.9084	97.8833	97.9166	97.8346	97.8544	97.8107	97.9377	97.9128	98.0138	97.8403	97.9855	98.0055	97.9416	97.9817	98.0326	97.9409	97.8384	98.0032	96.4934	97.5805	97.4975	97.6793	98.1442	97.5227	97.6509	97.5053	97.2155	97.5487	97.6346	96.8243	96.8552	97.0743	97.1608	97.798	97.7991	97.6578	97.5746	97.6165	97.4236	97.606	97.7161
GCA_010281205.1_PDT000647838.1_genomic	98.5937	98.5373	98.5841	98.511	98.0232	97.9772	97.8655	97.7595	97.8577	97.9859	97.9075	97.7967	97.9916	97.8769	97.9854	97.9404	98.0025	97.7535	97.8868	97.9876	97.9868	97.9066	97.9747	97.9601	97.8889	97.9639	96.7377	97.6214	97.5756	97.7249	98.2554	97.6194	97.721	97.6404	97.4639	97.5913	97.643	96.8642	96.9339	97.1308	97.1582	97.7321	97.8009	97.6021	97.6073	97.7117	97.5767	97.7348	97.7463
GCA_010279355.1_PDT000648217.1_genomic	98.5179	98.5918	98.5458	98.4671	97.9781	98.0166	97.9308	97.8296	97.9452	97.9573	97.9215	97.8583	98.1006	97.9665	97.9376	97.9334	97.8932	97.8055	97.9338	97.9522	97.9608	97.9289	98.0045	97.8812	98.0276	97.9234	96.6272	97.7293	97.5787	97.6984	98.2823	97.5989	97.6674	97.5741	97.4012	97.6538	97.6978	96.996	96.8659	97.1001	97.1331	97.8099	97.8483	97.5893	97.5422	97.6837	97.5654	97.7041	97.7224
SRR5859325	98.5997	98.5513	98.612	98.5372	97.9959	98.0026	97.9803	97.766	97.9628	97.9464	97.9561	98.0461	98.141	98.0096	98.1102	98.0936	98.1274	98.043	98.1271	98.1769	98.2079	98.1614	98.1506	98.1418	98.1509	98.0744	96.6531	97.7476	97.7556	97.8808	98.1684	97.7841	97.8078	97.7583	97.4932	97.7579	97.782	96.8821	97.1332	97.1194	97.2375	97.849	97.922	97.6791	97.6937	97.7065	97.7474	97.8476	97.8636
SAMN12830466	98.6479	98.5844	98.7054	98.6891	97.9852	98.0162	97.9294	97.6442	97.8326	97.9109	97.8817	97.7329	98.0368	97.905	97.9792	97.9757	97.9191	97.9898	97.9503	97.9952	98.0245	97.8425	97.948	97.9379	97.8896	98.0136	96.6201	97.5815	97.629	97.6692	98.1378	97.557	97.6404	97.5572	97.1995	97.3994	97.4674	96.7375	96.9039	97.0558	97.1379	97.684	97.712	97.569	97.5852	97.6461	97.4801	97.6293	97.6258
GCA_004840285.1_PDT000421795.1_genomic	98.5788	98.549	98.5484	98.487	98.0805	98.1272	97.9835	97.8282	97.9932	98.0504	97.9933	97.7755	98.1198	98.0148	98.0424	98.0716	97.9841	97.8777	98.0266	98.0258	98.0171	97.9824	98.1346	98.0707	98.089	97.9636	96.7308	97.7393	97.624	97.7719	98.2384	97.5862	97.7499	97.665	97.5342	97.7781	97.7893	96.8667	97.0377	96.9394	97.0504	97.7766	97.7046	97.697	97.6672	97.8464	97.5678	97.7623	97.673
GCA_004905935.1_PDT000431755.1_genomic	98.4765	98.5355	98.4082	98.4735	98.0469	97.983	97.968	97.81	97.8813	97.9209	97.9511	97.7569	98.133	98.0288	97.9904	97.9734	97.8964	97.8935	97.9208	98.0266	98.0596	97.9572	98.0401	97.9408	97.8943	97.8823	96.6353	97.6487	97.6552	97.5633	98.4555	97.6404	97.6286	97.5547	97.4196	97.663	97.6524	96.7574	96.8768	97.0956	97.0968	97.5798	97.6385	97.4755	97.3889	97.6424	97.4347	97.6556	97.6118
GCA_004904915.1_PDT000431692.1_genomic	98.5257	98.5808	98.4833	98.5379	98.0194	98.0183	97.9161	97.8495	97.8117	97.8364	97.7913	97.6674	98.098	97.9008	97.904	98.032	97.9617	97.9104	97.8233	97.9111	97.9496	97.7341	98.0833	97.9887	97.9584	97.8638	96.5712	97.6717	97.6052	97.5866	98.4011	97.5454	97.6353	97.6178	97.2988	97.6322	97.6138	96.7211	96.9319	97.099	97.1647	97.5795	97.5306	97.5073	97.3488	97.6937	97.4055	97.6559	97.6729
GCA_005143665.1_PDT000139797.2_genomic	98.5714	98.55	98.5782	98.5394	98.061	98.0824	97.9329	97.9278	97.9114	97.9983	97.9436	97.8443	98.1484	98.0864	98.061	98.0688	98.0701	97.9952	97.9708	98.0547	98.078	97.9242	98.04	97.9668	97.9795	97.9615	96.674	97.7059	97.6329	97.6434	98.1548	97.7388	97.7145	97.6583	97.4685	97.6846	97.6548	96.9261	97.0548	97.1484	97.1714	97.5857	97.6066	97.5452	97.4947	97.6832	97.5797	97.7821	97.6484
GCA_004845525.1_PDT000431746.1_genomic	98.5858	98.6214	98.6425	98.6368	98.0647	98.0669	97.9875	97.9039	97.8526	97.902	97.9771	97.8016	98.0789	97.9741	97.9346	98.0547	98.068	98.0358	97.9728	98.0709	98.0269	97.9856	98.0896	98.0816	98.0375	98.0242	96.7417	97.7231	97.7247	97.6563	98.2575	97.6131	97.6705	97.6889	97.5383	97.7368	97.7612	96.8356	97.001	97.1566	97.1793	97.7513	97.7705	97.5254	97.6593	97.7803	97.5915	97.6584	97.6675
GCA_010278805.1_PDT000648195.1_genomic	98.5141	98.4882	98.5516	98.4955	98.0169	98.1118	97.9832	97.8296	97.8806	97.9157	97.9181	97.868	98.0713	98.0701	98.0139	98.1292	98.0407	98.0324	98.0326	98.1046	98.0813	97.9453	98.1304	98.0887	98.0855	98.0321	96.7218	97.7185	97.6646	97.7624	98.2558	97.6914	97.741	97.6928	97.4783	97.7633	97.7617	96.9009	97.0747	97.1522	97.1242	97.697	97.8099	97.6273	97.5586	97.7774	97.5658	97.7367	97.5937
GCA_010279515.1_PDT000648205.1_genomic	98.5551	98.4417	98.4473	98.4241	98.0502	98.0101	98.0203	97.8347	97.8228	97.9978	97.8559	97.7275	98.0464	97.9483	98.0567	98.1438	98.0898	97.9956	98.0993	98.0824	98.0802	97.9069	98.0432	98.1184	97.9837	98.0505	96.6467	97.6654	97.583	97.6772	98.2358	97.6731	97.717	97.6714	97.5187	97.7129	97.735	96.8743	97.1022	97.0015	97.1519	97.7152	97.6265	97.5484	97.5814	97.756	97.5837	97.7551	97.7009
GCA_004926955.1_PDT000087338.2_genomic	98.516	98.523	98.5438	98.4736	98.0185	98.095	97.975	97.9729	97.8994	97.9931	98.0445	97.9517	98.1353	98.0089	98.105	98.167	98.0802	97.9256	98.1345	98.1629	98.1953	98.0832	98.0916	98.1309	98.1064	98.0863	96.731	97.6795	97.6169	97.6187	98.1228	97.6952	97.6663	97.7105	97.4277	97.6185	97.7255	96.9067	96.9448	97.0409	97.2557	97.6983	97.7897	97.6069	97.5914	97.7422	97.7073	97.7765	97.8264
GCA_005097155.1_PDT000087468.2_genomic	98.5077	98.5592	98.5547	98.5005	98.0985	98.0802	97.9598	97.9597	97.9591	97.986	97.9961	97.9769	98.1597	98.0098	98.1321	98.0747	98.0316	98.059	97.9905	98.0162	98.0826	98.039	98.1924	97.9588	98.0285	98.0186	96.8035	97.7127	97.7294	97.6183	98.0935	97.6653	97.6461	97.698	97.4894	97.6763	97.711	97.0013	97.0492	97.0735	97.1068	97.7232	97.6675	97.6086	97.6386	97.7235	97.7149	97.7848	97.7294
SAMN12830513	98.5249	98.5255	98.57	98.4622	97.9695	97.9959	97.8708	97.8012	97.917	97.8677	97.9103	97.6993	97.9896	97.8874	98.028	97.9659	97.8634	97.9363	97.9655	97.9985	98.0148	97.9467	97.9955	97.9042	98.0199	97.9575	96.5823	97.7188	97.6129	97.642	98.1148	97.5538	97.6089	97.5495	97.3404	97.6163	97.6025	96.85	96.865	96.9841	97.1145	97.5386	97.6164	97.5467	97.5642	97.5876	97.6203	97.6913	97.5793
GCA_005156625.1_PDT000150949.2_genomic	98.6075	98.5256	98.6215	98.5327	98.0875	98.1023	97.9958	97.8072	97.8546	97.9232	97.8587	97.7563	98.1009	98.0013	98.0268	98.0928	98.0691	97.9642	97.9694	98.08	98.0145	97.9109	98.0003	98.1046	98.0434	98.0612	96.5593	97.6511	97.5985	97.6767	98.0698	97.6826	97.7645	97.6361	97.4094	97.6167	97.5437	96.834	97.0976	97.0584	97.1107	97.622	97.574	97.5498	97.5725	97.7254	97.4514	97.6794	97.5657
SRR5460099	98.5281	98.4637	98.5479	98.507	98.0729	98.0834	97.9025	97.7464	97.7974	97.9069	97.8578	97.7431	98.1441	98.1004	98.0902	98.1551	98.1136	97.9414	97.9413	98.0982	97.981	97.9351	98.0031	98.1118	97.9942	98.0862	96.5833	97.5684	97.6503	97.6462	97.9665	97.6913	97.6946	97.6157	97.3574	97.5658	97.5772	96.8519	97.1112	97.1702	97.2558	97.6179	97.5671	97.6131	97.6241	97.7386	97.4985	97.6637	97.6453
GCA_010317665.1_PDT000673726.1_genomic	98.5413	98.5621	98.6054	98.4636	97.9927	98.0982	97.8909	97.831	97.7569	97.9243	97.8272	97.7763	98.1133	98.0637	98.062	98.0387	97.9731	97.8809	97.9459	98.0385	97.9538	97.9015	98.0363	98.0232	98.0008	98.0004	96.6164	97.68	97.6146	97.6779	98.2117	97.6346	97.6787	97.6154	97.4271	97.5759	97.5923	96.8779	96.9935	97.0767	97.1288	97.661	97.6285	97.6432	97.5553	97.7518	97.5228	97.6654	97.6524
GCA_010356425.1_PDT000649731.1_genomic	98.6081	98.5334	98.5386	98.5499	98.083	98.0867	97.9505	97.807	97.8661	97.8734	97.9431	97.8571	98.173	98.0632	98.0448	98.0752	98.0993	97.9721	98.0609	98.1144	98.1008	97.9528	98.0361	98.0915	98.0093	98.0688	96.6753	97.6334	97.7093	97.6979	98.1586	97.6718	97.7595	97.6827	97.5129	97.6797	97.6383	96.8137	97.0522	97.1096	97.228	97.5786	97.6679	97.5448	97.5891	97.7598	97.472	97.716	97.5929
SRR5278271	98.5973	98.4915	98.617	98.4701	98.0574	98.1063	97.8838	97.8142	97.8744	97.8797	97.9232	97.7577	98.1304	98.0082	98.0477	97.9958	97.9937	97.9154	97.9467	97.9998	97.9893	97.86	97.9776	98.004	97.9928	97.9068	96.521	97.5796	97.7101	97.744	98.0652	97.5773	97.7078	97.6135	97.3971	97.5971	97.6177	96.8213	96.909	96.9807	97.1639	97.624	97.6483	97.5648	97.6342	97.7185	97.4062	97.6855	97.5133
GCA_004929955.1_PDT000107926.2_genomic	98.5422	98.4387	98.5406	98.4734	98.0746	97.9895	97.8837	97.7084	97.7685	97.8725	97.8682	97.79	98.1345	98.0063	98.0469	98.0525	98.1213	97.9622	98.0263	98.0524	98.0625	97.938	98.0356	98.0027	98.0045	98.0679	96.5689	97.6965	97.6183	97.609	98.2458	97.661	97.7125	97.6329	97.5089	97.5508	97.5649	96.798	97.0072	96.9683	97.1049	97.6209	97.6427	97.4977	97.5571	97.7539	97.5352	97.7118	97.6297
GCA_004905975.1_PDT000431726.1_genomic	98.5789	98.5277	98.5284	98.4906	97.9769	98.0292	97.8775	97.7386	97.8187	97.923	97.9019	97.7354	98.1127	97.9596	98.0266	98.0055	98.0092	97.9751	97.9692	97.9957	98.052	97.9047	98.0758	98.0185	98.0419	98.0215	96.5714	97.7094	97.574	97.6141	98.0714	97.6414	97.6461	97.5986	97.383	97.6139	97.6306	96.8834	96.9547	97.0442	97.2068	97.6465	97.6039	97.516	97.5396	97.6505	97.5225	97.6369	97.64
GCA_004928195.1_PDT000082676.4_genomic	98.6057	98.516	98.5772	98.54	98.0646	98.073	97.8789	97.772	97.7714	97.9246	97.8089	97.6659	98.0343	97.9389	97.9952	97.9693	97.9096	97.8658	97.936	97.9442	97.9684	97.8472	97.9475	97.9949	97.9646	97.8857	96.5813	97.641	97.6068	97.671	98.0671	97.6351	97.7623	97.6766	97.4072	97.5795	97.5589	96.8309	96.9503	97.0409	97.186	97.6568	97.6629	97.5637	97.5818	97.7417	97.5519	97.7401	97.5313
GCA_010228755.1_PDT000649734.1_genomic	98.5781	98.5396	98.5514	98.5339	98.1229	98.0176	97.807	97.7709	97.8837	97.929	97.8967	97.6734	98.1558	98.0476	98.0008	98.0147	98.041	97.9736	97.9637	98.0005	97.9645	97.8823	97.9626	98.0024	98.0153	97.9525	96.6256	97.6153	97.654	97.6614	98.2683	97.6142	97.7143	97.6114	97.4096	97.5892	97.5799	96.7774	96.9887	96.9781	97.1568	97.605	97.5925	97.528	97.5575	97.7179	97.483	97.6886	97.6127
GCA_010312505.1_PDT000649721.1_genomic	98.5841	98.5564	98.5818	98.452	98.0642	98.0254	97.9349	97.7505	97.8504	97.9482	97.8759	97.7841	98.1743	98.0722	98.0902	98.1046	98.0647	97.9833	98.0358	98.0456	98.0615	97.9489	98.0124	98.0384	97.9793	98.0291	96.6308	97.6784	97.6516	97.6179	98.1094	97.6701	97.7015	97.5834	97.4999	97.6098	97.5865	96.8377	97.0131	97.1141	97.1433	97.6001	97.6221	97.5271	97.5489	97.7443	97.4992	97.7442	97.5493
SRR5278260	98.5731	98.5453	98.5804	98.5	98.0714	98.0328	97.8643	97.7165	97.7765	97.8238	97.8685	97.6597	98.027	97.965	97.9944	98.0147	97.9489	97.9476	97.9196	97.9383	97.9289	97.7942	97.9657	97.9663	97.9946	97.8756	96.5906	97.6199	97.6106	97.6268	98.0378	97.6677	97.6825	97.5853	97.4521	97.5644	97.5611	96.7459	96.9428	97.0823	97.1955	97.6595	97.659	97.6086	97.5928	97.7162	97.4534	97.703	97.5489
SRR5648760	98.5989	98.5726	98.5707	98.5076	98.0173	98.1025	97.9271	97.7586	97.7207	97.8723	97.8889	97.767	98.116	98.0813	98.1222	98.0857	98.0417	97.9825	97.9667	98.0641	98.0624	97.8828	98.0024	98.0489	98.0817	97.9647	96.6219	97.6668	97.6647	97.6863	98.1817	97.6555	97.751	97.6396	97.4387	97.6133	97.5706	96.8027	97.0383	97.0872	97.2423	97.6602	97.7095	97.5628	97.5724	97.7602	97.5068	97.7273	97.698
GCA_010279085.1_PDT000648211.1_genomic	98.5455	98.4633	98.5698	98.5124	98.1074	97.9916	97.843	97.6909	97.7165	97.8519	97.8033	97.7496	98.0641	98.0129	97.9544	98.0541	97.958	97.9587	97.9013	97.9249	97.9816	97.7458	98.0734	97.9556	97.981	97.9219	96.6081	97.67	97.6524	97.591	98.1262	97.7101	97.7355	97.582	97.4168	97.5348	97.5789	96.803	97.0916	97.0658	97.2269	97.6529	97.605	97.5439	97.5878	97.6809	97.501	97.7293	97.6161
SRR6464246	98.5657	98.4835	98.5579	98.5121	98.0373	98.0901	97.7945	97.8104	97.8309	97.9402	97.875	97.7817	98.1324	98.0378	98.0228	98.0172	98.0661	97.9286	97.8932	97.9893	97.9729	97.9486	98.0724	97.9762	98.0098	97.9916	96.6512	97.6101	97.5582	97.6498	98.2523	97.6284	97.768	97.6716	97.3856	97.6223	97.6272	96.8931	97.1221	97.1018	97.2139	97.601	97.5696	97.5351	97.5033	97.7219	97.5818	97.6978	97.7353
GCA_010348205.1_PDT000677496.1_genomic	98.6579	98.6698	98.7616	98.6009	98.1566	98.1069	98.063	97.8163	97.9693	97.9818	97.9374	97.8232	98.0583	97.9908	98.0862	98.1439	98.1111	97.9208	97.9644	98.1684	98.1358	98.024	98.2154	98.1095	98.0457	98.058	96.6558	97.7486	97.7269	97.7585	98.1426	97.7017	97.7145	97.6584	97.4283	97.7089	97.7292	96.8324	96.9734	97.1225	97.2992	97.8208	97.8413	97.6584	97.6605	97.771	97.6796	97.6919	97.7668
GCA_005104225.1_PDT000139806.2_genomic	98.573	98.5702	98.6696	98.5443	98.0279	97.9892	97.9537	97.7049	97.89	97.9014	97.9229	97.7447	98.0302	98.0378	97.9396	97.9748	97.9157	97.902	97.9266	97.9442	97.9129	97.8313	98.0077	97.9546	97.8464	97.873	96.6858	97.7524	97.7828	97.6605	98.154	97.6863	97.7751	97.7032	97.5339	97.7015	97.7522	96.8797	97.0001	97.141	97.2826	97.7482	97.7661	97.5204	97.4679	97.754	97.6199	97.8238	97.7003
GCA_004927095.1_PDT000087471.2_genomic	98.6906	98.6232	98.7548	98.6569	98.0883	98.1585	98.0444	97.9439	98.1014	98.1504	98.1288	98.0061	98.2715	98.1638	98.1852	98.1672	98.1116	98.0684	98.1545	98.2063	98.2115	98.1804	98.2039	98.2439	98.1358	98.1426	96.7029	97.8463	97.8959	97.8838	98.1423	97.8868	97.8514	97.844	97.5298	97.8532	97.9003	97.0472	97.0997	97.1504	97.2019	97.8551	97.8506	97.7538	97.7338	97.818	97.7816	97.8224	97.8113
GCA_002209025.1_ASM220902v1_genomic	98.621	98.6368	98.6628	98.5629	98.01	98.0164	98.0229	97.8073	98.0132	97.9837	98.0193	97.9441	98.1077	98.0037	98.0239	98.0689	97.963	97.9467	97.9941	98.1009	98.1359	98.0074	98.1305	97.9616	97.961	98.0537	96.7989	97.7078	97.6671	97.6648	98.2335	97.7823	97.7288	97.6356	97.4195	97.5622	97.6582	96.9191	96.9723	97.0788	97.1741	97.7081	97.7897	97.6087	97.4834	97.7397	97.7615	97.7694	97.7258
GCA_004845505.1_PDT000431612.1_genomic	98.6161	98.6222	98.5986	98.5153	98.0484	98.0878	97.8935	97.7451	97.9842	97.9501	97.926	97.8949	98.0355	97.9962	98.0706	98.0876	98.1439	97.9065	98.0141	98.1506	98.1059	98.0391	98.1318	98.0374	97.9378	98.0997	96.6706	97.7911	97.5288	97.6486	98.2206	97.5725	97.5625	97.5721	97.4093	97.4998	97.5789	96.788	97.0312	97.0083	97.0971	97.6676	97.6401	97.5159	97.4982	97.5875	97.6401	97.7123	97.7821
GCA_005871815.1_PDT000503652.1_genomic	98.5732	98.5588	98.5742	98.5151	98.1296	98.0906	97.9845	97.8137	97.9961	97.9853	98.016	97.9517	98.093	98.0817	98.1268	98.0919	98.1534	98.0712	98.0817	98.1475	98.1212	98.0899	98.1797	98.129	98.0662	98.1148	96.701	97.7872	97.6999	97.7204	98.2962	97.7185	97.6196	97.6818	97.5844	97.6926	97.7557	96.9189	97.0686	97.0062	97.2128	97.6791	97.7164	97.5119	97.5505	97.7643	97.5951	97.7973	97.7745
SAMN12830537	98.5139	98.5846	98.5401	98.4956	97.975	98.017	97.9478	97.7857	98.015	97.9925	97.9779	98.0043	98.0547	98.0658	98.0233	98.0512	98.0053	97.9442	97.8987	98.0686	98.057	98.0016	98.0493	98.0067	97.9476	97.9861	96.5969	97.6643	97.5817	97.6381	98.0609	97.6844	97.5749	97.6276	97.3162	97.5753	97.5608	96.7768	96.8487	97.0042	97.0332	97.6412	97.6711	97.5628	97.5207	97.5421	97.5729	97.6229	97.661
GCA_002587105.1_ASM258710v1_genomic	98.5864	98.5018	98.6653	98.5265	98.0545	98.0086	97.8981	97.8105	97.897	98.011	97.9915	97.8546	98.0492	98.0085	98.0547	98.0026	97.9823	97.9255	98.0178	98.0434	98.0717	98.0469	98.0149	97.986	97.9647	98.0008	96.6436	97.7242	97.708	97.738	98.1667	97.7172	97.7449	97.6075	97.4235	97.6627	97.6054	96.8882	96.8656	97.1057	97.1527	97.7754	97.8346	97.6788	97.6149	97.6771	97.6743	97.7283	97.6969
GCA_004847805.1_PDT000439427.1_genomic	98.5398	98.5662	98.505	98.5692	98.0111	98.1199	98.0988	97.8227	98.0449	98.1131	97.9905	98.0337	98.2478	98.2486	98.1704	98.2432	98.2547	98.1966	98.2811	98.2205	98.1701	98.2037	98.3341	98.2982	98.2504	98.2835	96.8372	97.8358	97.7724	97.8428	97.883	97.8155	97.8643	97.8761	97.6499	97.8371	97.8268	96.8653	97.1419	97.2354	97.2067	97.8708	97.8365	97.7758	97.6813	97.8342	97.8175	97.8299	97.7434
GCA_005137705.1_PDT000097326.2_genomic	98.5876	98.585	98.5228	98.5593	98.1082	98.0179	98.0454	97.8115	97.9812	98.0714	97.9504	97.8144	98.2126	98.1906	98.1825	98.0835	98.21	98.1294	98.2184	98.2773	98.2567	98.0557	98.2716	98.1257	98.1593	98.1897	96.6524	97.9235	97.7906	97.7164	97.943	97.6755	97.6852	97.7172	97.3934	97.5681	97.6053	96.8589	97.0803	97.1254	97.2663	97.761	97.664	97.6047	97.6417	97.7391	97.674	97.7123	97.8409
GCA_005872895.1_PDT000503544.1_genomic	98.2637	98.2614	98.3073	98.2783	98.0573	98.0782	97.9911	97.7452	97.9501	97.9976	97.9673	98.0025	98.2375	98.1152	98.3559	98.3515	98.3508	98.2382	98.3409	98.4062	98.3957	98.3304	98.2926	98.3533	98.3088	98.3076	96.6527	97.7596	97.6178	97.7505	97.8879	97.7751	97.7296	97.729	97.4353	97.5679	97.571	97.0204	97.1299	97.3251	97.253	97.7987	97.8638	97.8064	97.7797	97.9224	97.8079	97.9861	97.9327
GCA_010312425.1_PDT000649723.1_genomic	98.3262	98.2407	98.3653	98.2939	97.9017	97.9934	97.922	97.7091	97.9343	98.0196	97.9644	97.8506	98.1577	98.0664	98.3395	98.2342	98.2137	98.2715	98.2747	98.3062	98.2667	98.2752	98.3434	98.307	98.2419	98.2651	96.773	97.8626	97.7266	97.7233	97.7554	97.7419	97.6994	97.7223	97.3851	97.5836	97.6404	96.9565	97.0983	97.2305	97.3022	97.8523	97.8351	97.8136	97.8102	97.7557	97.8393	97.8862	97.8455
GCA_004897875.1_PDT000416384.1_genomic	98.3385	98.4252	98.4051	98.3896	97.9579	98.0346	98.0278	97.7879	97.9522	98.0099	98.0394	98.0684	98.2743	98.2467	98.3215	98.2172	98.3648	98.2615	98.2794	98.3336	98.3194	98.325	98.322	98.3552	98.2062	98.298	96.5953	97.8241	97.6716	97.7697	98.1479	97.6588	97.6982	97.727	97.448	97.7131	97.6977	97.0692	97.2314	97.2494	97.4126	97.8484	97.866	97.7161	97.7527	97.9575	97.7834	97.9472	97.9756
GCA_004828125.1_PDT000413670.1_genomic	98.3831	98.395	98.3824	98.3439	98.0427	98.1196	98.0135	97.7874	97.972	98.0256	97.9925	97.9523	98.2075	98.127	98.3434	98.1923	98.3154	98.2144	98.2753	98.2676	98.302	98.3176	98.2653	98.3471	98.3079	98.2585	96.6594	97.7634	97.6763	97.7857	97.803	97.6987	97.7598	97.6785	97.4583	97.6651	97.6952	96.9498	97.2879	97.3303	97.3775	97.8397	97.7434	97.7082	97.842	97.9361	97.8223	97.8747	97.8643
GCA_004904295.1_PDT000421820.1_genomic	98.3385	98.2997	98.3663	98.2799	97.9899	98.0585	97.9236	97.76	97.9371	98.016	98.0145	97.907	98.1673	98.144	98.2498	98.2385	98.3029	98.1462	98.2974	98.298	98.2496	98.2786	98.2073	98.2959	98.2848	98.288	96.5252	97.7164	97.4899	97.7329	97.9592	97.6469	97.6267	97.6935	97.209	97.4819	97.4887	96.9084	97.2591	97.3088	97.3018	97.8095	97.7831	97.6975	97.7503	98.0438	97.7432	97.844	97.762
GCA_004828035.1_PDT000413672.1_genomic	98.5954	98.6216	98.4954	98.54	97.9158	97.9045	98.0397	97.7119	97.9846	97.9371	97.9542	97.7413	98.3149	98.229	98.0856	98.0641	97.9969	97.9321	97.9534	98.0362	98.0696	97.9935	98.0796	98.0262	98.015	97.9607	96.5755	97.8256	97.7145	97.6188	98.1785	97.6248	97.6633	97.5791	97.5084	97.6942	97.7039	96.8203	97.0821	97.1931	97.2218	97.6245	97.5928	97.5112	97.5201	97.7228	97.5544	97.6857	97.7075
GCA_005926615.1_PDT000505174.1_genomic	98.6734	98.6541	98.6561	98.5607	98.0966	98.0413	98.0924	97.7343	97.9142	97.9326	97.8675	97.7402	98.0883	97.9963	98.0525	98.1231	98.0994	98.0354	98.0488	98.1324	98.0546	97.9026	98.1271	98.0864	98.0945	98.0826	96.6986	97.7899	97.6883	97.741	98.0092	97.7045	97.7445	97.704	97.5804	97.7134	97.779	96.9001	97.0964	97.0933	97.2243	97.7701	97.77	97.5757	97.6033	97.833	97.618	97.7169	97.7167
SRR5648749	98.579	98.6236	98.6005	98.5543	98.0107	97.9295	98.0675	97.7123	97.9114	97.9619	97.9259	97.7037	98.1193	98.0093	98.1245	98.0527	98.0903	98.1084	98.0985	98.2013	98.0325	98.0845	98.118	98.1515	98.0741	98.1287	96.51	97.7808	97.7028	97.7326	98.0191	97.7082	97.6719	97.687	97.412	97.4643	97.6211	96.7883	97.052	97.0368	97.2293	97.7157	97.6854	97.5236	97.4873	97.7314	97.5214	97.6531	97.6914
GCA_010227435.1_PDT000649736.1_genomic	98.6003	98.6399	98.6606	98.6154	98.079	98.0858	98.1692	97.9114	97.9832	98.0022	97.9596	97.8615	98.1739	98.1473	98.0801	98.1444	98.1581	97.9992	98.0413	98.1053	98.1492	98.0508	98.2179	98.1836	97.9974	98.1476	96.8978	97.9306	97.7263	97.7907	98.1808	97.7142	97.7333	97.7398	97.5656	97.7001	97.8124	96.8391	97.078	97.1443	97.2227	97.8151	97.8331	97.5927	97.5931	97.8363	97.5808	97.8332	97.7952
GCA_005103965.1_PDT000139794.2_genomic	98.6558	98.6021	98.6608	98.569	98.033	98.0349	98.054	97.8673	97.9147	97.9744	97.9343	97.9046	98.0309	98.0148	98.0474	98.0091	98.0387	97.8845	97.9085	98.0096	98.0625	98.0322	98.1308	98.0407	97.9964	97.9573	96.8391	97.8698	97.6773	97.7754	98.2278	97.7313	97.7467	97.6911	97.4747	97.7316	97.7869	96.8675	96.9757	97.1562	97.2332	97.761	97.8406	97.5765	97.5194	97.8007	97.6814	97.7738	97.8513
GCA_005200995.1_PDT000144214.2_genomic	98.63	98.6166	98.6829	98.527	98.0572	98.0728	98.0477	97.8793	97.9647	98.0989	98.0725	97.9279	98.1143	98.0537	98.0429	97.9998	97.9924	97.9712	97.943	98.0132	98.0462	98.0019	98.1328	97.9923	98.0717	97.925	96.7644	97.9033	97.687	97.8137	98.1027	97.7991	97.6879	97.6973	97.5114	97.7163	97.7794	96.8657	97.0238	97.1961	97.2001	97.8132	97.8595	97.6318	97.5909	97.8434	97.6856	97.7561	97.8401
GCA_010279345.1_PDT000647833.1_genomic	98.6418	98.5724	98.6637	98.4849	98.0451	98.0322	98.0115	97.7786	97.903	97.99	97.9651	97.8862	98.0498	98.0691	98.0438	98.0282	97.9961	97.9255	97.887	98.0447	98.0578	97.9872	98.1211	97.9644	97.9691	97.9868	96.708	97.8509	97.6614	97.7323	98.2291	97.6844	97.7186	97.6932	97.4666	97.6618	97.7194	96.8725	96.9981	97.1505	97.168	97.7187	97.7653	97.5656	97.4765	97.7787	97.6995	97.7671	97.8371
GCA_010306225.1_PDT000649740.1_genomic	98.675	98.5241	98.6755	98.5319	98.0687	97.9892	98.0056	97.8495	97.8973	97.9847	97.8741	97.9483	98.0841	97.9792	98.0143	98.0608	98.0507	97.8924	97.8862	98.0352	98.0212	98.0072	98.1292	97.9977	97.9165	98.0207	96.7919	97.8542	97.6995	97.8136	98.1474	97.6578	97.7533	97.6096	97.5829	97.6588	97.7622	96.8575	96.9962	97.1194	97.179	97.733	97.7157	97.566	97.5348	97.843	97.7034	97.8336	97.8114
GCA_004840185.1_PDT000421780.1_genomic	98.5478	98.5853	98.5706	98.5343	97.9712	97.9799	98.0568	97.7266	97.9459	97.9698	97.9728	97.8347	98.073	98.0186	98.0167	97.8716	97.9338	97.8924	97.8299	97.9258	97.9076	97.8868	98.0968	98.0125	97.8779	97.8613	96.7074	97.8211	97.7149	97.6756	98.1434	97.6653	97.6254	97.6025	97.5234	97.5908	97.6653	96.889	97.0097	97.125	97.0933	97.6921	97.7654	97.4123	97.5249	97.7364	97.6143	97.667	97.8129
GCA_005104045.1_PDT000139801.2_genomic	98.6209	98.6035	98.6534	98.5189	98.0678	98.0201	98.0238	97.9469	97.9789	98.0476	98.0366	97.9449	98.1818	98.0645	98.056	98.0159	97.9816	97.8748	97.8927	98.1349	98.0927	98.1008	98.1299	98.0981	98.0167	97.9816	96.8052	97.8054	97.6893	97.7564	98.1587	97.7186	97.7264	97.6733	97.555	97.6941	97.7993	96.9178	97.1048	97.0954	97.184	97.8449	97.8922	97.6198	97.6436	97.8279	97.6419	97.7429	97.8958
GCA_005143775.1_PDT000139807.2_genomic	98.498	98.5723	98.6215	98.4996	98.0258	97.9903	98.0408	97.8736	97.9034	97.8954	97.8955	97.7946	98.1299	98.0283	98.0579	98.1008	98.1049	97.8359	98.0265	98.1725	98.2218	98.0538	98.1105	98.0688	98.0119	98.1437	96.8143	97.8368	97.7366	97.7255	98.1639	97.756	97.6699	97.6816	97.5331	97.6284	97.7219	96.946	96.9951	97.1773	97.29	97.7447	97.8126	97.583	97.4956	97.7671	97.6948	97.7366	97.7888
GCA_005105045.1_PDT000144208.2_genomic	98.6044	98.617	98.6519	98.5531	98.0611	98.069	98.0387	97.8267	97.9245	97.9785	97.9451	97.9046	98.0917	98.0966	98.1596	98.0961	98.0672	98.0825	98.0279	98.1871	98.1699	97.99	98.1951	98.1237	98.0767	98.0455	96.8284	97.9322	97.774	97.8366	98.0229	97.755	97.7672	97.7582	97.582	97.7581	97.8607	96.8715	97.02	97.1599	97.3221	97.7378	97.8688	97.5988	97.5078	97.7897	97.6853	97.8015	97.865
GCA_006224485.1_PDT000517552.1_genomic	98.5829	98.6098	98.6203	98.5496	97.941	97.9998	98.0301	97.7473	97.8803	97.8599	97.854	97.8359	98.1067	98.0165	98.1116	98.0618	98.0535	97.8911	97.9733	98.1198	98.064	98.0798	98.1219	98.1487	97.9467	98.0781	96.7611	97.7333	97.6545	97.7621	98.2173	97.7496	97.7712	97.6668	97.5148	97.658	97.6715	96.8628	97.0294	97.0706	97.24	97.7667	97.8807	97.542	97.4955	97.7849	97.6544	97.7318	97.6939
SAMN12830527	98.6205	98.5607	98.7095	98.5636	97.9442	98.0275	98.1139	97.9025	97.9642	97.9564	97.9428	97.9932	98.2005	98.0443	98.1216	98.0936	98.1184	98.0092	98.065	98.1324	98.1213	98.1223	98.1008	98.097	97.9957	98.096	96.7208	97.8068	97.6067	97.7121	98.1964	97.7781	97.6725	97.6613	97.4315	97.617	97.6835	96.8906	97.0859	97.1223	97.169	97.8592	97.8956	97.6631	97.6757	97.8106	97.7178	97.7857	97.8087
SAMN12830421	98.6232	98.5574	98.6986	98.599	98.056	97.9616	98.0627	97.8153	97.9769	97.9851	97.9882	97.918	98.1399	98.0347	98.0215	97.9886	98.0352	97.9509	97.9674	98.0848	98.111	98.0768	98.0424	98.0552	98.0324	98.0871	96.7853	97.9198	97.7055	97.6969	98.012	97.7409	97.7527	97.7028	97.5066	97.6954	97.7263	97.0016	97.2058	97.253	97.2577	97.8686	97.9006	97.683	97.6159	97.7944	97.6986	97.8155	97.8763
GCA_006223885.1_PDT000517549.1_genomic	98.6099	98.56	98.6666	98.5714	98.0589	98.0589	98.0433	97.9097	97.9092	97.978	97.9657	97.8081	98.0736	97.9439	98.1221	98.0614	98.0899	97.8465	97.9426	98.1037	98.1409	98.1118	98.1107	98.1112	97.9673	98.0605	96.8172	97.7968	97.6583	97.7555	98.1745	97.6561	97.685	97.6499	97.5121	97.6738	97.7661	96.9631	97.1163	97.132	97.2835	97.8299	97.7892	97.6032	97.5549	97.7466	97.6952	97.8344	97.7296
GCA_010222465.1_PDT000648208.1_genomic	98.6384	98.6625	98.6967	98.5883	98.0227	98.0499	98.0407	97.9051	97.8827	97.9309	97.9384	97.8839	98.0645	98.0177	98.1325	98.0151	98.0698	97.9028	97.9671	98.0615	98.1216	97.9868	98.1263	98.0757	97.9305	98.026	96.6995	97.8564	97.6939	97.7212	98.1476	97.7086	97.7078	97.702	97.5334	97.6964	97.7835	96.8689	96.9893	97.1705	97.1839	97.771	97.817	97.5544	97.5544	97.7672	97.6549	97.7031	97.8528
GCA_010223435.1_PDT000647836.1_genomic	98.6125	98.5996	98.6431	98.4783	97.9804	98.0275	97.9671	97.9075	97.9374	97.9875	97.9844	97.871	98.0177	97.9268	98.0399	98.0355	98.0484	97.9038	97.9585	97.983	98.0226	97.9793	98.1326	98.0392	97.9889	97.9921	96.7309	97.8587	97.6772	97.768	98.0091	97.7079	97.6443	97.5769	97.4469	97.6443	97.7762	96.9596	97.0444	97.1265	97.15	97.8053	97.7996	97.6077	97.5428	97.7314	97.7375	97.7646	97.7618
[truncated: 252 more columns]
