# Supplementary material for: Genomic Epidemiology and Evolution of Diverse Lineages of Clinical Campylobacter jejuni Cocirculating in New Hampshire, USA, 2017
Source: J Clin Microbiol. 2020 May 26;58(6):e02070-19. doi: 10.1128/JCM.02070-19 (PMC7269400; doi:10.1128/JCM.02070-19)
Supplement: Supplemental file 6 [file JCM.02070-19-sd006.xlsx]

## Sheet: mlst
Table S5. MLST profiles for each New Hampshire C. jejuni genome
Isolate	Sequence Type	Allele	Allele	Allele	Allele	Allele	Allele	Allele
SRR6014985	922	aspA(1)	glnA(1)	gltA(2)	glyA(83)	pgm(2)	tkt(3)	uncA(6)
SRR6014507	48	aspA(2)	glnA(4)	gltA(1)	glyA(2)	pgm(7)	tkt(1)	uncA(5)
SRR5460103	2866	aspA(200)	glnA(6)	gltA(61)	glyA(176)	pgm(40)	tkt(180)	uncA(224)
SRR5859326	48	aspA(2)	glnA(4)	gltA(1)	glyA(2)	pgm(7)	tkt(1)	uncA(5)
SRR6152533	2109	aspA(4)	glnA(7)	gltA(10)	glyA(4)	pgm(10)	tkt(7)	uncA(1)
SRR6359020	122	aspA(6)	glnA(4)	gltA(5)	glyA(2)	pgm(2)	tkt(1)	uncA(5)
SRR5278268	48	aspA(2)	glnA(4)	gltA(1)	glyA(2)	pgm(7)	tkt(1)	uncA(5)
SRR5648756	42	aspA(1)	glnA(2)	gltA(3)	glyA(4)	pgm(5)	tkt(9)	uncA(3)
SRR5278261	45	aspA(4)	glnA(7)	gltA(10)	glyA(4)	pgm(1)	tkt(7)	uncA(1)
SRR6464242	475	aspA(2)	glnA(4)	gltA(1)	glyA(4)	pgm(19)	tkt(62)	uncA(5)
SRR5278272	403	aspA(10)	glnA(27)	gltA(16)	glyA(19)	pgm(10)	tkt(5)	uncA(7)
SRR6464246	50	aspA(2)	glnA(1)	gltA(12)	glyA(3)	pgm(2)	tkt(1)	uncA(5)
SRR5859331	353	aspA(7)	glnA(17)	gltA(5)	glyA(2)	pgm(10)	tkt(3)	uncA(6)
SRR5278256	222	aspA(2)	glnA(21)	gltA(5)	glyA(2)	pgm(59)	tkt(1)	uncA(5)
SRR5648400	3596	aspA(12)	glnA(6)	gltA(61)	glyA(147)	pgm(261)	tkt(180)	uncA(3)
SRR5648760	50	aspA(2)	glnA(1)	gltA(12)	glyA(3)	pgm(2)	tkt(1)	uncA(5)
SRR5648496	403	aspA(10)	glnA(27)	gltA(16)	glyA(19)	pgm(10)	tkt(5)	uncA(7)
SRR6014979	3515	aspA(7)	glnA(17)	gltA(2)	glyA(2)	pgm(10)	tkt(3)	uncA(6)
SRR5278281	353	aspA(7)	glnA(17)	gltA(5)	glyA(2)	pgm(10)	tkt(3)	uncA(6)
SRR6015024	48	aspA(2)	glnA(4)	gltA(1)	glyA(2)	pgm(7)	tkt(1)	uncA(5)
SRR5278269	954	aspA(64)	glnA(33)	gltA(22)	glyA(98)	pgm(123)	tkt(124)	uncA(16)
SRR5460101	1212	aspA(8)	glnA(2)	gltA(5)	glyA(53)	pgm(11)	tkt(3)	uncA(105)
SRR5278288	NA	aspA(10)	glnA(27)	gltA(~59)	glyA(19)	pgm(10)	tkt(5)	uncA(7?)
SRR5460102	48	aspA(2)	glnA(4)	gltA(1)	glyA(2)	pgm(7)	tkt(1)	uncA(5)
SRR5278271	50	aspA(2)	glnA(1)	gltA(12)	glyA(3)	pgm(2)	tkt(1)	uncA(5)
SRR6014983	45	aspA(4)	glnA(7)	gltA(10)	glyA(4)	pgm(1)	tkt(7)	uncA(1)
SRR6014884	460	aspA(24)	glnA(30)	gltA(2)	glyA(2)	pgm(89)	tkt(59)	uncA(6)
SRR5859329	7732	aspA(9)	glnA(25)	gltA(2)	glyA(608)	pgm(22)	tkt(3)	uncA(6)
SRR5278283	475	aspA(2)	glnA(4)	gltA(1)	glyA(4)	pgm(19)	tkt(62)	uncA(5)
SRR5648753	48	aspA(2)	glnA(4)	gltA(1)	glyA(2)	pgm(7)	tkt(1)	uncA(5)
SRR5460106	379	aspA(14)	glnA(21)	gltA(2)	glyA(10)	pgm(11)	tkt(3)	uncA(6)
SRR6359021	137	aspA(4)	glnA(7)	gltA(10)	glyA(4)	pgm(42)	tkt(7)	uncA(1)
SRR5648754	572	aspA(62)	glnA(4)	gltA(5)	glyA(2)	pgm(2)	tkt(1)	uncA(5)
SRR6015027	305	aspA(9)	glnA(53)	gltA(2)	glyA(10)	pgm(11)	tkt(3)	uncA(3)
SRR5278259	NA	aspA(7)	glnA(17)	gltA(5)	glyA(2)	pgm(10)	tkt(3)	uncA(257)
SRR5460105	NA	aspA(7)	glnA(17)	gltA(5)	glyA(2)	pgm(10)	tkt(3)	uncA(257)
SRR5278282	2927	aspA(166)	glnA(2)	gltA(5)	glyA(10)	pgm(151)	tkt(3)	uncA(1)
SRR5859321	22	aspA(1)	glnA(3)	gltA(6)	glyA(4)	pgm(3)	tkt(3)	uncA(3)
SRR5278270	NA	aspA(9)	glnA(25)	gltA(~2)	glyA(10)	pgm(22)	tkt(3)	uncA(6)
SRR6238087	122	aspA(6)	glnA(4)	gltA(5)	glyA(2)	pgm(2)	tkt(1)	uncA(5)
SRR5278267	NA	aspA(2)	glnA(1)	gltA(5)	glyA(~10)	pgm(2)	tkt(1)	uncA(5)
SRR6014981	475	aspA(2)	glnA(4)	gltA(1)	glyA(4)	pgm(19)	tkt(62)	uncA(5)
SRR5460099	50	aspA(2)	glnA(1)	gltA(12)	glyA(3)	pgm(2)	tkt(1)	uncA(5)
SRR5278260	50	aspA(2)	glnA(1)	gltA(12)	glyA(3)	pgm(2)	tkt(1)	uncA(5)
SRR5859317	2229	aspA(8)	glnA(17)	gltA(5)	glyA(2)	pgm(23)	tkt(59)	uncA(6)
SRR5859325	520	aspA(2)	glnA(1)	gltA(12)	glyA(88)	pgm(2)	tkt(1)	uncA(5)
SRR5648503	353	aspA(7)	glnA(17)	gltA(5)	glyA(2)	pgm(10)	tkt(3)	uncA(6)
SRR5648749	982	aspA(2)	glnA(1)	gltA(2)	glyA(3)	pgm(2)	tkt(1)	uncA(5)
SRR5648465	22	aspA(1)	glnA(3)	gltA(6)	glyA(4)	pgm(3)	tkt(3)	uncA(3)
SRR5460098	353	aspA(7)	glnA(17)	gltA(5)	glyA(2)	pgm(10)	tkt(3)	uncA(6)
SRR5460100	1212	aspA(8)	glnA(2)	gltA(5)	glyA(53)	pgm(11)	tkt(3)	uncA(105)
SRR5648499	7634	aspA(392)	glnA(4)	gltA(5)	glyA(25)	pgm(11)	tkt(203)	uncA(5)
