# Supplementary material for: Genomic Epidemiology and Evolution of Diverse Lineages of Clinical Campylobacter jejuni Cocirculating in New Hampshire, USA, 2017
Source: J Clin Microbiol. 2020 May 26;58(6):e02070-19. doi: 10.1128/JCM.02070-19 (PMC7269400; doi:10.1128/JCM.02070-19)
Supplement: Supplemental file 7 [file JCM.02070-19-sd007.xlsx]

## Sheet: antibiotic resistance genes
Table S6. Presence-absence matrix for each ABR gene. 0 = absent, ? = questionable (<95% sequence coverage), 1 = present (≥95% sequence coverage)
Isolate	Found	aad9	aadE	aadE-Cc	ant(6)-Ia	aph(2'')-Ih	aph(3')-IIIa	blaOXA-184	blaOXA-605	blaOXA-623	blaOXA-635	blaOXA-659	cfr(C)	sat4	tet(O)
PNUSAC001809	1	0	0	0	0	0	0	0	1	0	0	0	0	0	0
SRR6014985	1	0	0	0	0	0	0	0	1	0	0	0	0	0	0
SRR6014507	2	0	0	0	0	0	0	0	1	0	0	0	0	0	1
SRR5460103	1	0	0	0	0	0	0	0	0	1	0	0	0	0	0
SRR5859326	3	0	0	0	0	0	0	0	1	0	0	?	0	0	1
SRR6152533	9	1	1	0	?	1	1	0	1	0	0	0	?	1	?
SRR6359020	2	0	0	0	0	0	0	0	1	0	0	0	0	0	1
SRR5278268	1	0	0	0	0	0	0	0	1	0	0	0	0	0	0
SRR5648756	3	0	0	0	0	0	0	0	1	0	0	?	0	0	1
SRR5278261	1	0	0	0	0	0	0	0	1	0	0	0	0	0	0
SRR6464242	1	0	0	0	0	0	0	0	1	0	0	0	0	0	0
SRR5278272	0	0	0	0	0	0	0	0	0	0	0	0	0	0	0
SRR6464246	1	0	0	0	0	0	0	0	1	0	0	0	0	0	0
SRR5859331	3	0	0	0	0	0	1	0	0	0	0	0	?	0	1
SRR5278256	1	0	0	0	0	0	0	0	1	0	0	0	0	0	0
SRR5648400	1	0	0	0	0	0	0	0	0	1	0	0	0	0	0
SRR5648760	1	0	0	0	0	0	0	0	1	0	0	0	0	0	0
SRR5648496	0	0	0	0	0	0	0	0	0	0	0	0	0	0	0
SRR6014979	0	0	0	0	0	0	0	0	0	0	0	0	0	0	0
SRR5278281	0	0	0	0	0	0	0	0	0	0	0	0	0	0	0
SRR6015024	2	0	0	0	0	0	0	0	1	0	0	0	0	0	1
SRR5278269	1	0	0	0	0	0	0	0	0	0	1	0	0	0	0
SRR5460101	1	0	0	0	0	0	0	0	1	0	0	0	0	0	0
SRR5278288	0	0	0	0	0	0	0	0	0	0	0	0	0	0	0
SRR5460102	1	0	0	0	0	0	0	0	1	0	0	0	0	0	0
SRR5278271	1	0	0	0	0	0	0	0	1	0	0	0	0	0	0
SRR6014983	1	0	0	0	0	0	0	0	1	0	0	0	0	0	0
SRR6014884	2	0	0	0	0	0	0	0	0	0	0	?	0	0	1
SRR5859329	4	0	0	0	0	0	1	0	1	0	0	0	?	0	1
SRR5278283	1	0	0	0	0	0	0	0	1	0	0	0	0	0	0
SRR5648753	1	0	0	0	0	0	0	0	1	0	0	0	0	0	0
SRR5460106	2	0	0	0	0	0	0	0	1	0	0	0	0	0	1
SRR6359021	1	0	0	0	0	0	0	0	1	0	0	0	0	0	0
SRR5648754	2	0	0	0	0	0	0	0	1	0	0	0	0	0	1
SRR6015027	3	0	0	0	0	0	0	0	1	0	0	?	0	0	1
SRR5278259	1	0	0	0	0	0	0	0	0	0	0	0	0	0	1
SRR5460105	1	0	0	0	0	0	0	0	0	0	0	0	0	0	1
SRR5278282	1	0	0	0	0	0	0	0	1	0	0	0	0	0	0
SRR5859321	1	0	0	0	0	0	0	0	1	0	0	0	0	0	0
SRR5278270	1	0	0	0	0	0	0	0	1	0	0	0	0	0	0
SRR6238087	1	0	0	0	0	0	0	0	1	0	0	0	0	0	0
SRR5278267	1	0	0	0	0	0	0	0	1	0	0	0	0	0	0
SRR6014981	2	0	0	0	0	0	0	0	1	0	0	?	0	0	0
SRR5460099	1	0	0	0	0	0	0	0	1	0	0	0	0	0	0
SRR5278260	1	0	0	0	0	0	0	0	1	0	0	0	0	0	0
SRR5859317	8	0	0	?	1	0	1	0	1	0	0	?	?	1	1
SRR5859325	2	0	0	0	0	0	0	0	1	0	0	?	0	0	0
SRR5648503	1	0	0	0	0	0	0	1	0	0	0	0	0	0	0
SRR5648749	4	0	0	0	0	0	1	0	1	0	0	0	?	0	1
SRR5648465	2	0	0	0	0	0	0	0	1	0	0	?	0	0	0
SRR5460098	1	0	0	0	0	0	0	0	0	0	0	0	0	0	1
SRR5460100	1	0	0	0	0	0	0	0	1	0	0	0	0	0	0
SRR5648499	3	0	0	0	0	0	0	0	1	0	0	?	0	0	1

## Sheet: virulence genes
Table S6. Presence-absence matrix for each virulence gene. 0 = absent, ? = questionable (<95% sequence coverage), 1 = present (≥95% sequence coverage)
Isolate	Found	Cj1135	Cj1136	Cj1137c	Cj1138	Cj1416c	Cj1417c	Cj1419c	Cj1420c	Cj1421c	Cj1422c	Cj1426c	Cj1427c	Cj1432c	Cj1434c	Cj1435c	Cj1436c	Cj1437c	Cj1438c	Cj1440c	acfB	cadF	cdtA	cdtB	cdtC	cheA	cheV	cheV3	cheW	cheY	ciaB	ciaC	cstIII	cysC	entF	eptC	fcl	flaA	flaB	flaC	flaD	flaG	flgA	flgB	flgC	flgD	flgE	flgF	flgG
PNUSAC001809	118	1	1	0	?	1	1	1	1	?	?	1	1	1	0	1	1	1	?	1	0	1	1	1	1	1	1	?	1	1	1	1	0	1	0	1	1	?	?	1	1	1	1	1	1	1	?	1	1
SRR6014985	102	0	0	0	0	1	1	1	1	?	0	0	1	0	0	0	0	0	0	0	0	1	1	1	1	1	1	?	1	1	1	1	0	1	0	1	0	?	?	1	1	1	1	1	1	1	?	1	1
SRR6014507	109	1	1	0	?	1	1	1	1	?	?	0	1	0	0	0	0	0	0	?	?	1	1	1	1	1	1	?	1	1	1	1	0	1	0	1	0	1	1	1	1	1	1	1	1	1	?	1	1
SRR5460103	104	1	1	0	?	1	1	1	1	0	0	0	0	0	0	0	0	0	0	0	0	1	1	1	1	1	1	?	1	1	1	1	0	1	0	1	0	1	1	1	1	1	1	1	1	1	?	1	1
SRR5859326	108	1	1	0	?	1	1	1	1	?	0	0	0	0	0	0	0	0	0	?	?	1	1	1	1	1	1	?	1	1	?	1	0	1	0	1	0	?	?	1	1	1	1	1	1	1	?	1	1
SRR6152533	90	0	0	0	0	1	1	1	1	0	0	0	0	0	0	0	0	0	0	0	0	1	1	1	1	1	1	?	1	1	1	1	0	0	0	1	0	?	?	1	1	1	1	1	1	?	?	1	1
SRR6359020	111	1	1	0	0	1	1	1	1	?	?	0	1	0	0	0	0	0	0	?	0	1	1	1	1	1	1	?	1	1	1	1	0	1	?	1	0	?	?	1	1	1	1	1	1	1	?	1	1
SRR5278268	108	1	1	0	?	1	1	1	1	?	?	0	0	0	0	0	0	0	0	?	?	1	1	1	1	1	1	?	1	1	1	1	0	1	0	1	0	?	?	1	1	1	1	1	1	1	?	1	1
SRR5648756	105	1	1	0	?	1	1	1	?	?	0	0	0	0	0	0	0	0	0	?	?	1	1	1	1	1	1	?	1	1	1	1	0	1	0	1	0	?	?	1	1	1	1	1	1	1	?	1	1
SRR5278261	102	?	0	0	?	1	1	1	1	?	0	0	0	0	0	0	0	0	0	?	?	1	1	1	1	1	1	?	1	1	?	1	0	0	0	1	0	?	?	1	1	1	1	1	1	1	?	1	1
SRR6464242	108	1	1	0	?	1	1	1	1	?	?	0	0	0	0	0	0	0	0	?	0	1	1	1	1	1	1	?	1	1	1	1	0	1	0	1	0	?	?	1	1	1	1	1	1	1	?	1	1
SRR5278272	105	1	1	0	?	1	1	1	1	0	0	0	0	0	0	0	0	0	0	0	?	1	1	?	1	1	1	?	1	1	1	1	0	1	0	1	0	?	?	1	1	1	1	1	1	1	?	1	1
SRR6464246	110	1	?	1	?	1	1	1	1	?	?	0	0	0	0	0	0	0	0	0	0	1	1	1	1	1	1	?	1	1	1	1	1	1	0	1	0	?	?	1	1	1	1	1	1	1	?	1	1
SRR5859331	110	1	1	0	?	1	1	1	1	?	?	0	1	0	0	0	0	0	0	?	0	1	1	1	1	1	1	?	1	1	1	1	0	1	0	1	0	?	?	1	1	1	1	1	1	1	?	1	1
SRR5278256	102	0	0	0	0	1	1	1	1	?	?	0	0	0	0	0	0	0	0	0	0	1	1	1	1	1	1	?	1	1	1	1	0	1	0	1	0	1	1	1	1	1	1	1	1	1	?	1	1
SRR5648400	97	0	0	0	0	1	1	1	1	?	?	0	1	0	0	0	0	0	0	0	?	1	1	?	1	1	1	?	1	1	1	1	0	1	0	1	0	?	?	1	1	1	1	1	1	1	?	1	1
SRR5648760	109	1	1	1	?	1	1	1	?	?	0	0	0	0	0	0	0	0	0	0	0	1	1	1	1	1	1	?	1	1	1	1	1	1	0	1	0	?	?	1	1	1	1	1	1	1	?	1	1
SRR5648496	106	1	1	0	?	1	1	1	1	?	0	0	0	0	0	0	0	0	0	0	0	1	1	?	1	1	1	?	1	1	1	1	0	1	0	1	0	?	?	1	1	1	1	1	1	1	?	1	1
SRR6014979	107	1	1	0	?	1	1	1	1	?	0	0	1	0	0	0	0	0	0	0	0	1	1	1	1	1	1	?	1	1	1	1	0	1	0	1	0	?	?	1	1	1	1	1	1	1	?	1	1
SRR5278281	107	1	1	0	?	1	1	1	1	?	?	0	1	0	0	0	0	0	0	0	0	1	1	1	1	1	1	?	1	1	1	1	0	1	0	1	0	?	?	1	1	1	1	1	1	1	?	1	1
SRR6015024	107	1	1	0	?	1	1	1	1	?	0	0	0	0	0	0	0	0	0	?	?	1	1	1	1	1	1	?	1	1	1	1	0	1	0	1	0	1	1	1	1	1	1	1	1	1	?	1	1
SRR5278269	107	0	0	0	0	?	1	1	1	?	?	0	1	0	0	0	0	0	0	?	?	1	?	?	1	1	1	?	1	1	1	1	0	1	0	1	0	?	?	1	1	1	1	1	1	?	?	1	1
SRR5460101	106	1	?	1	1	1	1	1	1	?	?	0	0	0	0	0	0	0	0	0	0	1	1	1	1	1	1	?	1	1	1	1	1	1	0	1	0	?	?	1	1	1	1	1	1	1	?	1	1
SRR5278288	108	1	1	0	?	1	1	1	1	?	0	0	1	0	0	0	0	0	0	?	0	1	1	?	1	1	1	?	1	1	1	1	0	1	0	?	0	?	?	1	1	1	1	1	1	1	?	1	1
SRR5460102	107	1	1	0	?	1	1	1	?	?	0	0	0	0	0	0	0	0	0	?	?	1	1	1	1	1	1	?	1	1	1	1	0	1	0	1	0	?	?	1	1	1	1	1	1	1	?	1	1
SRR5278271	109	1	1	1	?	1	1	1	1	?	0	0	0	0	0	0	0	0	0	0	0	1	1	1	1	1	1	?	1	1	1	1	1	1	0	1	0	?	?	1	1	1	1	1	1	1	?	1	1
SRR6014983	98	0	0	0	0	1	1	1	1	0	0	0	0	0	0	0	0	0	0	0	?	1	1	1	1	1	1	?	1	1	1	1	0	0	0	1	0	?	?	1	1	1	1	1	1	1	?	1	1
SRR6014884	109	1	1	0	0	1	1	1	1	?	?	0	1	0	0	0	0	0	0	?	0	1	1	1	1	1	1	?	1	1	1	1	0	1	0	1	0	?	?	1	1	1	1	1	1	1	?	1	1
SRR5859329	103	1	?	0	0	1	1	1	1	?	0	0	0	0	0	0	0	0	0	0	0	1	1	1	1	1	1	?	1	1	1	1	0	1	0	1	1	?	?	1	1	1	1	1	1	1	?	1	1
SRR5278283	108	1	1	0	?	1	1	1	1	?	?	0	0	0	0	0	0	0	0	?	0	1	1	1	1	1	1	?	1	1	1	1	0	1	0	1	0	?	?	1	1	1	1	1	1	1	?	1	1
SRR5648753	107	1	?	0	?	1	1	1	1	?	0	0	0	0	0	0	0	0	0	?	?	1	1	1	1	1	1	?	1	1	1	1	0	1	0	1	0	?	?	1	1	1	1	1	1	1	?	1	1
SRR5460106	115	?	0	0	0	1	1	1	?	?	?	1	1	1	?	1	1	?	?	?	0	1	1	1	1	1	1	?	1	1	1	1	0	1	0	1	1	?	?	1	1	1	1	1	1	1	?	1	1
SRR6359021	92	0	?	0	0	1	1	1	1	0	0	0	0	0	0	0	0	0	0	0	?	1	1	1	1	?	1	?	1	1	1	1	0	0	0	1	0	?	?	1	1	1	1	1	1	1	?	1	1
SRR5648754	108	1	1	0	?	1	1	1	?	?	0	0	0	0	0	0	0	0	0	?	0	1	1	1	1	1	1	?	1	1	1	1	0	1	0	1	0	?	?	1	1	1	1	1	1	1	?	1	1
SRR6015027	107	1	?	0	?	1	1	1	1	?	0	0	0	0	0	0	0	0	0	0	0	1	1	1	1	1	1	?	1	1	1	1	0	1	0	1	1	?	?	1	1	1	1	1	1	1	?	1	1
SRR5278259	103	0	0	0	0	1	1	1	?	?	?	0	1	0	0	0	0	0	0	0	0	1	1	1	1	1	1	?	1	1	?	1	0	1	0	1	0	?	?	1	1	1	1	1	1	1	?	1	1
SRR5460105	103	0	0	0	0	1	1	1	?	?	?	0	1	0	0	0	0	0	0	0	0	1	1	1	1	1	1	?	1	1	1	1	0	1	0	1	0	?	?	1	1	1	1	1	1	1	?	1	1
SRR5278282	106	1	1	0	?	1	1	1	1	0	0	0	0	0	0	0	0	0	0	0	0	1	1	1	1	1	1	?	1	1	1	1	0	1	0	1	0	?	?	1	1	1	1	1	1	1	?	1	1
SRR5859321	97	1	1	0	0	1	1	1	1	?	0	0	0	0	0	0	0	0	0	0	0	1	1	1	1	1	1	?	1	1	1	1	0	1	0	1	0	?	?	1	1	1	1	1	1	1	?	1	1
SRR5278270	103	1	?	0	0	1	1	1	1	?	0	0	0	0	0	0	0	0	0	0	0	1	1	1	1	1	1	?	1	1	1	1	0	1	0	1	1	?	?	1	1	1	1	1	1	1	?	1	1
SRR6238087	109	1	1	0	0	1	1	1	1	?	0	0	1	0	0	0	0	0	0	?	0	1	1	1	1	1	1	?	1	1	1	1	0	1	0	1	0	?	?	1	1	1	1	1	1	1	?	1	1
SRR5278267	120	1	1	0	?	1	1	1	1	?	?	1	1	1	?	1	1	1	?	1	0	1	1	1	1	1	1	?	1	1	1	1	0	1	0	1	1	?	?	1	1	1	1	1	1	1	?	1	1
SRR6014981	107	1	1	0	?	1	1	1	1	?	0	0	0	0	0	0	0	0	0	?	0	1	1	1	1	1	1	?	1	1	1	1	0	1	0	1	0	1	1	1	1	1	1	1	1	1	?	1	1
SRR5460099	109	1	?	1	?	1	1	1	1	?	0	0	0	0	0	0	0	0	0	0	0	1	1	1	1	?	1	?	1	1	1	1	1	1	0	1	0	?	?	1	1	1	1	1	1	1	?	1	1
SRR5278260	109	1	1	1	?	1	1	1	1	?	0	0	0	0	0	0	0	0	0	0	0	1	1	1	1	1	1	?	1	1	1	1	1	1	0	1	0	?	?	1	1	1	1	1	1	1	?	1	1
SRR5859317	109	1	1	0	?	1	1	1	1	?	0	0	0	0	0	0	0	0	0	?	?	1	1	1	1	1	1	?	1	1	1	1	0	1	0	1	0	?	?	1	1	1	1	1	1	1	?	1	1
SRR5859325	106	1	1	0	0	1	1	1	1	?	0	0	0	0	0	0	0	0	0	0	?	1	1	1	1	1	1	?	1	1	1	1	0	1	0	1	0	?	?	1	1	1	1	1	1	1	?	1	1
SRR5648503	106	1	1	0	?	1	1	1	1	?	0	0	0	0	0	0	0	0	0	0	0	1	1	1	1	1	1	?	1	1	1	1	0	1	0	1	0	?	?	1	1	1	1	1	1	1	?	1	1
SRR5648749	118	1	?	1	?	1	1	1	?	?	?	1	1	1	1	1	1	1	?	1	0	1	1	1	1	1	1	?	1	1	1	1	1	1	0	1	1	?	?	1	1	1	1	1	1	1	?	1	1
SRR5648465	98	1	1	0	0	1	1	1	?	?	0	0	0	0	0	0	0	0	0	?	0	1	1	1	1	1	1	?	1	1	1	1	0	1	0	1	0	?	?	1	1	1	1	1	1	1	?	1	1
SRR5460098	105	1	1	1	?	1	1	1	1	0	?	0	0	0	0	0	0	0	0	0	0	1	1	1	1	1	1	?	1	1	1	1	?	1	0	1	0	?	?	1	1	1	1	1	1	1	?	1	1
SRR5460100	106	1	?	1	?	1	1	1	?	?	?	0	0	0	0	0	0	0	0	0	0	1	1	1	1	1	1	?	1	1	1	1	1	1	0	1	0	?	?	1	1	1	1	1	1	1	?	1	1
SRR5648499	103	1	?	1	?	1	1	1	1	0	0	0	0	0	0	0	0	0	0	0	0	1	1	1	1	1	1	?	1	1	1	1	1	1	0	1	0	?	?	1	1	1	1	1	1	1	?	1	1
[truncated: 78 more columns]
