# Supplementary material for: Genomic Epidemiology and Evolution of Diverse Lineages of Clinical Campylobacter jejuni Cocirculating in New Hampshire, USA, 2017
Source: J Clin Microbiol. 2020 May 26;58(6):e02070-19. doi: 10.1128/JCM.02070-19 (PMC7269400; doi:10.1128/JCM.02070-19)
Supplement: Supplemental file 8 [file JCM.02070-19-sd008.xlsx]

## Sheet: fastgear recombination
Table S7. List of recombined genes and their gene functions identified by fastGEAR
Gene	Function	Recent Recomb	Ancestral Recomb
group_357	hypothetical protein	24	3
group_723	hypothetical protein	24	0
dltA	D-alanine--D-alanyl carrier protein ligase	24	0
mutS2	Endonuclease MutS2	23	0
hddA	D-glycero-alpha-D-manno-heptose 7-phosphate kinase	19	0
group_1450	hypothetical protein	18	0
nspC	Carboxynorspermidine/carboxyspermidine decarboxylase	18	0
hypF	Carbamoyltransferase HypF	16	0
group_844	hypothetical protein	16	0
group_658	hypothetical protein	15	5
group_307	hypothetical protein	15	2
gmhA	Phosphoheptose isomerase	15	0
dnaK	Chaperone protein DnaK	14	1
murC	UDP-N-acetylmuramate--L-alanine ligase	14	0
acnB	Aconitate hydratase B	13	2
bcr	Bicyclomycin resistance protein	13	1
group_829	hypothetical protein	13	1
rnr	Ribonuclease R	13	0
thrZ	Threonine--tRNA ligase 2	13	0
copA_2	putative copper-importing P-type ATPase A	13	0
aas	hypothetical protein	12	3
group_358	hypothetical protein	12	3
priA	Primosomal protein N'	12	1
purL	Phosphoribosylformylglycinamidine synthase subunit PurL	12	1
group_1798	hypothetical protein	12	1
sbmA	hypothetical protein	12	0
group_1935	hypothetical protein	12	0
group_3986	hypothetical protein	12	0
ileS	Isoleucine--tRNA ligase	12	0
group_418	hypothetical protein	12	0
group_682	hypothetical protein	11	1
group_1572	hypothetical protein	11	0
rpoBC_1	Bifunctional DNA-directed RNA polymerase subunit beta-beta'	11	0
group_981	Aspartate aminotransferase	11	0
group_1643	hypothetical protein	11	0
polA	DNA polymerase I	10	1
gltB_2	Glutamate synthase [NADPH] small chain	10	0
group_1826	hypothetical protein	10	0
hldD	ADP-L-glycero-D-manno-heptose-6-epimerase	10	0
katA	Catalase	10	0
hldE	Bifunctional protein HldE	10	0
cobB	NAD-dependent protein deacylase	10	0
ackA	Acetate kinase	10	0
pseB	UDP-N-acetylglucosamine 4	10	0
leuA	2-isopropylmalate synthase	10	0
ligA_1	DNA ligase	10	0
group_2312	hypothetical protein	10	0
group_1352	hypothetical protein	10	0
group_40	hypothetical protein	9	4
group_344	Lipid-A-disaccharide synthase	9	3
group_4224	hypothetical protein	9	2
uvrB	UvrABC system protein B	9	1
pgi	Glucose-6-phosphate isomerase	9	1
gltB_1	Ferredoxin-dependent glutamate synthase 1	9	1
group_448	hypothetical protein	9	1
group_551	hypothetical protein	9	1
group_1842	hypothetical protein	9	1
moeA_2	Molybdopterin molybdenumtransferase	9	0
uvrA	UvrABC system protein A	9	0
guaA	GMP synthase [glutamine-hydrolyzing]	9	0
group_397	hypothetical protein	9	0
group_240	hypothetical protein	8	2
rmd	GDP-6-deoxy-D-mannose reductase	8	2
group_628	hypothetical protein	8	2
mfd	hypothetical protein	8	1
mqnC	Cyclic dehypoxanthine futalosine synthase	8	1
group_764	hypothetical protein	8	1
bepE	Efflux pump membrane transporter BepE	8	1
pseI	Pseudaminic acid synthase	8	1
rfbC	dTDP-4-dehydrorhamnose 3	8	1
virB4	Type IV secretion system protein virB4	8	1
dxr	1-deoxy-D-xylulose 5-phosphate reductoisomerase	8	0
group_1932	hypothetical protein	8	0
group_1995	hypothetical protein	8	0
pbpF	Penicillin-binding protein 1F	8	0
guaB	Inosine-5'-monophosphate dehydrogenase	8	0
mnmG	tRNA uridine 5-carboxymethylaminomethyl modification enzyme MnmG	8	0
gatB	Aspartyl/glutamyl-tRNA(Asn/Gln) amidotransferase subunit B	8	0
fabH	3-oxoacyl-[acyl-carrier-protein] synthase 3	8	0
dus	putative tRNA-dihydrouridine synthase	8	0
group_1174	hypothetical protein	8	0
epsJ	putative glycosyltransferase EpsJ	8	0
group_1718	hypothetical protein	8	0
group_398	hypothetical protein	7	3
group_785	hypothetical protein	7	2
group_2538	hypothetical protein	7	2
recG	ATP-dependent DNA helicase RecG	7	1
copA_1	Copper-exporting P-type ATPase	7	1
ilvC	Ketol-acid reductoisomerase (NADP(+))	7	1
group_936	hypothetical protein	7	1
eptA	Phosphoethanolamine transferase EptA	7	1
algC	Phosphomannomutase/phosphoglucomutase	7	0
cfiA	2-oxoglutarate carboxylase large subunit	7	0
hypB	Hydrogenase maturation factor HypB	7	0
tsaD	tRNA N6-adenosine threonylcarbamoyltransferase	7	0
yajR	Inner membrane transport protein YajR	7	0
group_1488	hypothetical protein	7	0
dppB	Dipeptide transport system permease protein DppB	7	0
group_1512	hypothetical protein	7	0
group_1583	hypothetical protein	7	0
group_1590	hypothetical protein	7	0
mco	Multicopper oxidase mco	7	0
group_1941	hypothetical protein	7	0
ttcA	tRNA-cytidine(32) 2-sulfurtransferase	7	0
speA	Biosynthetic arginine decarboxylase	7	0
nrdA	Ribonucleoside-diphosphate reductase 1 subunit alpha	7	0
rnj	Ribonuclease J	7	0
selB	Selenocysteine-specific elongation factor	7	0
mdtC	Multidrug resistance protein MdtC	7	0
rlmN	putative dual-specificity RNA methyltransferase RlmN	7	0
pepF1	Oligoendopeptidase F	7	0
thiH	2-iminoacetate synthase	7	0
waaA	3-deoxy-D-manno-octulosonic acid transferase	7	0
thiG	Thiazole synthase	7	0
group_763	hypothetical protein	7	0
moeA_1	Molybdopterin molybdenumtransferase	7	0
purQ	Phosphoribosylformylglycinamidine synthase subunit PurQ	7	0
kipI	Kinase A inhibitor	7	0
group_401	hypothetical protein	7	0
group_791	hypothetical protein	7	0
legG	GDP/UDP-N	7	0
cirA	Colicin I receptor	7	0
spoIIIE	hypothetical protein	6	4
group_1040	hypothetical protein	6	2
group_1136	hypothetical protein	6	1
group_1415	hypothetical protein	6	1
group_1857	hypothetical protein	6	1
group_342	hypothetical protein	6	1
leuS	Leucine--tRNA ligase	6	1
der	GTPase Der	6	1
metE	5-methyltetrahydropteroyltriglutamate--homocysteine methyltransferase	6	1
group_1523	hypothetical protein	6	1
group_964	hypothetical protein	6	1
group_1153	hypothetical protein	6	0
group_1386	hypothetical protein	6	0
group_1502	hypothetical protein	6	0
ddl	D-alanine--D-alanine ligase	6	0
nuoL	NADH-quinone oxidoreductase subunit L	6	0
group_1929	hypothetical protein	6	0
rimO	Ribosomal protein S12 methylthiotransferase RimO	6	0
hemN_2	Oxygen-independent coproporphyrinogen III oxidase	6	0
group_1973	hypothetical protein	6	0
czcD	Cadmium	6	0
group_2058	hypothetical protein	6	0
argD	Acetylornithine aminotransferase	6	0
yojI	ABC transporter ATP-binding/permease protein YojI	6	0
fliI	Flagellum-specific ATP synthase	6	0
ftsH	ATP-dependent zinc metalloprotease FtsH	6	0
htpG	Chaperone protein HtpG	6	0
valS	Valine--tRNA ligase	6	0
iscS	Cysteine desulfurase IscS	6	0
group_4218	hypothetical protein	6	0
queF	NADPH-dependent 7-cyano-7-deazaguanine reductase	6	0
pdxA	4-hydroxythreonine-4-phosphate dehydrogenase	6	0
pglD	UDP-N-acetylbacillosamine N-acetyltransferase	6	0
group_796	hypothetical protein	6	0
thiL	Thiamine-monophosphate kinase	6	0
group_1839	hypothetical protein	6	0
group_491	hypothetical protein	6	0
metC	Cystathionine beta-lyase	6	0
hemH	Ferrochelatase	6	0
group_154	Putative polysaccharide biosynthesis protein with aminopeptidase-like domain protein	6	0
group_660	hypothetical protein	6	0
group_2150	hypothetical protein	6	0
pckA	Phosphoenolpyruvate carboxykinase (ATP)	5	2
frdA	Fumarate reductase flavoprotein subunit	5	2
pseC	UDP-4-amino-4	5	2
rimP	Ribosome maturation factor RimP	5	2
group_278	hypothetical protein	5	2
group_261	hypothetical protein	5	2
argH	Argininosuccinate lyase	5	1
group_1181	hypothetical protein	5	1
metG	Methionine--tRNA ligase	5	1
kpsT	Polysialic acid transport ATP-binding protein KpsT	5	1
tsf	Elongation factor Ts	5	1
group_648	hypothetical protein	5	1
feoB	Fe(2+) transporter FeoB	5	1
pseG	UDP-2	5	1
grpE	Protein GrpE	5	1
appA	Oligopeptide-binding protein AppA	5	1
ycdF	Dihydroanticapsin 7-dehydrogenase	5	1
flaA	Flagellin A	5	1
porA	Major outer membrane protein	5	1
group_452	hypothetical protein	5	1
group_1112	hypothetical protein	5	0
ydcP	putative protease YdcP	5	0
sucC	Succinate--CoA ligase [ADP-forming] subunit beta	5	0
argB	Acetylglutamate kinase	5	0
tupB	Tungstate uptake system permease protein TupB	5	0
yeeO	putative FMN/FAD exporter YeeO	5	0
group_1944	hypothetical protein	5	0
ppa	Inorganic pyrophosphatase	5	0
msrP	Protein-methionine-sulfoxide reductase catalytic subunit MsrP	5	0
nuoD	NADH-quinone oxidoreductase subunit D	5	0
clpY	ATP-dependent protease ATPase subunit ClpY	5	0
group_3851	hypothetical protein	5	0
typA	GTP-binding protein TypA/BipA	5	0
dnaE	DNA polymerase III subunit alpha	5	0
clpB	Chaperone protein ClpB	5	0
gyrB	DNA gyrase subunit B	5	0
glmS	Glutamine--fructose-6-phosphate aminotransferase [isomerizing]	5	0
pgk	Phosphoglycerate kinase	5	0
atoC	Regulatory protein AtoC	5	0
group_4237	hypothetical protein	5	0
aspS	Aspartate--tRNA(Asp/Asn) ligase	5	0
lysA	Diaminopimelate decarboxylase	5	0
motB	Motility protein B	5	0
ygiC	Putative acid--amine ligase YgiC	5	0
group_805	hypothetical protein	5	0
coaBC	Coenzyme A biosynthesis bifunctional protein CoaBC	5	0
selA	L-seryl-tRNA(Sec) selenium transferase	5	0
group_967	hypothetical protein	5	0
hisH_1	Imidazole glycerol phosphate synthase subunit HisH	5	0
group_882	hypothetical protein	5	0
panB	3-methyl-2-oxobutanoate hydroxymethyltransferase	5	0
tcdA	tRNA threonylcarbamoyladenosine dehydratase	5	0
zupT	Zinc transporter ZupT	5	0
pcaB	3-carboxy-cis	5	0
group_106	hypothetical protein	5	0
group_414	hypothetical protein	5	0
group_36	hypothetical protein	5	0
rfaF	ADP-heptose--LPS heptosyltransferase 2	4	11
group_534	hypothetical protein	4	4
sphX	Protein SphX	4	3
flaB	Flagellin B	4	3
group_114	hypothetical protein	4	3
topA	DNA topoisomerase 1	4	2
group_67	Colicin I receptor	4	2
nuoJ	NADH-quinone oxidoreductase subunit J	4	1
radA	DNA repair protein RadA	4	1
dcuD_1	Putative cryptic C4-dicarboxylate transporter DcuD	4	1
lldP	L-lactate permease	4	1
ispG	4-hydroxy-3-methylbut-2-en-1-yl diphosphate synthase (flavodoxin)	4	1
group_277	hypothetical protein	4	1
mprA_2	Response regulator MprA	4	0
tdeA	Toxin and drug export protein A	4	0
hemB	Delta-aminolevulinic acid dehydratase	4	0
rfaC	Lipopolysaccharide heptosyltransferase 1	4	0
pglH	GalNAc-alpha-(1->4)-GalNAc-alpha-(1->3)-diNAcBac-PP-undecaprenol alpha-1	4	0
cydB	Cytochrome bd-I ubiquinol oxidase subunit 2	4	0
group_1412	hypothetical protein	4	0
group_1419	hypothetical protein	4	0
mqnE	Aminodeoxyfutalosine synthase	4	0
nuoM	NADH-quinone oxidoreductase subunit M	4	0
acrE	Multidrug export protein AcrE	4	0
pnp	Polyribonucleotide nucleotidyltransferase	4	0
group_1625	hypothetical protein	4	0
sstT	Serine/threonine transporter SstT	4	0
ffh	Signal recognition particle protein	4	0
group_1863	hypothetical protein	4	0
group_1914	hypothetical protein	4	0
putP	Sodium/proline symporter	4	0
ruvC	Crossover junction endodeoxyribonuclease RuvC	4	0
alaS	Alanine--tRNA ligase	4	0
group_2030	putative transcriptional regulatory protein	4	0
lpxL	Lipid A biosynthesis lauroyltransferase	4	0
fusA	Elongation factor G	4	0
rpoBC_2	Bifunctional DNA-directed RNA polymerase subunit beta-beta'	4	0
penA	putative peptidoglycan D	4	0
group_3937	hypothetical protein	4	0
glyA	Serine hydroxymethyltransferase	4	0
fabL	Enoyl-[acyl-carrier-protein] reductase [NADPH] FabL	4	0
fabG	3-oxoacyl-[acyl-carrier-protein] reductase FabG	4	0
bioB	Biotin synthase	4	0
pstB	Phosphate import ATP-binding protein PstB	4	0
group_4078	hypothetical protein	4	0
fatC	Ferric-anguibactin transport system permease protein FatC	4	0
lutB	Lactate utilization protein B	4	0
apbC	Iron-sulfur cluster carrier protein	4	0
purB	Adenylosuccinate lyase	4	0
hypD	Hydrogenase maturation factor HypD	4	0
purH	Bifunctional purine biosynthesis protein PurH	4	0
proS	Proline--tRNA ligase	4	0
group_4231	hypothetical protein	4	0
rpsA	30S ribosomal protein S1	4	0
kpsD	Polysialic acid transport protein KpsD	4	0
gmhB	D-glycero-alpha-D-manno-heptose-1	4	0
tpiA	Triosephosphate isomerase	4	0
group_681	hypothetical protein	4	0
queH	Epoxyqueuosine reductase QueH	4	0
murD	UDP-N-acetylmuramoylalanine--D-glutamate ligase	4	0
ypeA	Acetyltransferase YpeA	4	0
group_919	dITP/XTP pyrophosphatase	4	0
group_953	hypothetical protein	4	0
ribF	Riboflavin biosynthesis protein RibF	4	0
group_973	hypothetical protein	4	0
gmhA1	Phosphoheptose isomerase 1	4	0
group_1157	hypothetical protein	4	0
group_1197	hypothetical protein	4	0
group_1815	hypothetical protein	4	0
ymfD	Bacillibactin exporter	4	0
legF_1	CMP-N	4	0
folP	Bifunctional dihydropteroate synthase/dihydropteroate reductase	4	0
group_693	hypothetical protein	4	0
cysA	hypothetical protein	4	0
gspF	Putative type II secretion system protein F	4	0
pldA	hypothetical protein	4	0
epsN	Putative pyridoxal phosphate-dependent aminotransferase EpsN	4	0
kpsM	Polysialic acid transport protein KpsM	4	0
group_1456	putative TonB-dependent receptor	4	0
group_1173	hypothetical protein	4	0
group_383	CRISPR-associated endonuclease Cas9	4	0
group_2169	hypothetical protein	4	0
group_2642	hypothetical protein	4	0
group_530	hypothetical protein	4	0
group_1360	hypothetical protein	4	0
group_1667	hypothetical protein	4	0
uvrC	UvrABC system protein C	3	7
group_1129	hypothetical protein	3	2
maeB	NADP-dependent malic enzyme	3	2
gyrA	DNA gyrase subunit A	3	2
kdpA_2	Potassium-transporting ATPase potassium-binding subunit	3	2
group_567	hypothetical protein	3	2
group_558	hypothetical protein	3	2
mnmA	tRNA-specific 2-thiouridylase MnmA	3	1
bamA	Outer membrane protein assembly factor BamA	3	1
group_815	hypothetical protein	3	1
group_356	hypothetical protein	3	1
group_761	hypothetical protein	3	1
bioA	Adenosylmethionine-8-amino-7-oxononanoate aminotransferase	3	1
group_389	hypothetical protein	3	1
group_122	hypothetical protein	3	1
group_1079	hypothetical protein	3	0
group_1122	hypothetical protein	3	0
group_1186	hypothetical protein	3	0
group_1208	hypothetical protein	3	0
recN	DNA repair protein RecN	3	0
group_1256	hypothetical protein	3	0
dnaJ	Chaperone protein DnaJ	3	0
pctC	Methyl-accepting chemotaxis protein PctC	3	0
group_1531	hypothetical protein	3	0
group_1588	hypothetical protein	3	0
bcp	Putative peroxiredoxin bcp	3	0
fatD	Ferric-anguibactin transport system permease protein FatD	3	0
pyrB	Aspartate carbamoyltransferase	3	0
group_1864	hypothetical protein	3	0
trxB	Thioredoxin reductase	3	0
group_1953	hypothetical protein	3	0
sat	Sulfate adenylyltransferase	3	0
rplD	50S ribosomal protein L4	3	0
dnaA	Chromosomal replication initiator protein DnaA	3	0
proP_1	Proline/betaine transporter	3	0
group_2009	hypothetical protein	3	0
group_2044	hypothetical protein	3	0
group_2047	hypothetical protein	3	0
pglI	GalNAc(5)-diNAcBac-PP-undecaprenol beta-1	3	0
group_2062	hypothetical protein	3	0
group_2143	hypothetical protein	3	0
group_300	hypothetical protein	3	0
thyX	Flavin-dependent thymidylate synthase	3	0
uvrD	DNA helicase II	3	0
ftsW	putative peptidoglycan glycosyltransferase FtsW	3	0
hydB	Quinone-reactive Ni/Fe-hydrogenase large chain	3	0
pheA	P-protein	3	0
sucD	Succinate--CoA ligase [ADP-forming] subunit alpha	3	0
aat	Leucyl/phenylalanyl-tRNA--protein transferase	3	0
dapA	4-hydroxy-tetrahydrodipicolinate synthase	3	0
mprA_1	Response regulator MprA	3	0
ribN	Riboflavin transporter	3	0
pyrG	CTP synthase	3	0
nhaA_2	Na(+)/H(+) antiporter NhaA	3	0
fliF	Flagellar M-ring protein	3	0
livH	High-affinity branched-chain amino acid transport system permease protein LivH	3	0
group_4169	hypothetical protein	3	0
pyrD	Dihydroorotate dehydrogenase (quinone)	3	0
clpA	ATP-dependent Clp protease ATP-binding subunit ClpA	3	0
group_4183	hypothetical protein	3	0
ybiT	putative ABC transporter ATP-binding protein YbiT	3	0
hipO_1	Hippurate hydrolase	3	0
dcuA	Anaerobic C4-dicarboxylate transporter DcuA	3	0
ygeA	Putative racemase YgeA	3	0
prfB	Peptide chain release factor 2	3	0
glmU	Bifunctional protein GlmU	3	0
secD	Protein translocase subunit SecD	3	0
group_4302	hypothetical protein	3	0
murE	UDP-N-acetylmuramoyl-L-alanyl-D-glutamate--2	3	0
group_4312	hypothetical protein	3	0
nqo8	NADH-quinone oxidoreductase subunit 8	3	0
purM	Phosphoribosylformylglycinamidine cyclo-ligase	3	0
lpxC	UDP-3-O-acyl-N-acetylglucosamine deacetylase	3	0
crcB	Putative fluoride ion transporter CrcB	3	0
dedA	Protein DedA	3	0
group_598	hypothetical protein	3	0
moaC1	Cyclic pyranopterin monophosphate synthase 1	3	0
group_741	hypothetical protein	3	0
psd	Phosphatidylserine decarboxylase proenzyme	3	0
moaE	Molybdopterin synthase catalytic subunit	3	0
group_880	hypothetical protein	3	0
purN	Phosphoribosylglycinamide formyltransferase	3	0
group_952	hypothetical protein	3	0
surE	5'-nucleotidase SurE	3	0
leuB	3-isopropylmalate dehydrogenase	3	0
group_1553	hypothetical protein	3	0
thrC	Threonine synthase	3	0
group_372	hypothetical protein	3	0
mnmC	tRNA 5-methylaminomethyl-2-thiouridine biosynthesis bifunctional protein MnmC	3	0
group_1925	hypothetical protein	3	0
group_2485	hypothetical protein	3	0
group_645	hypothetical protein	3	0
group_1127	hypothetical protein	3	0
group_2026	hypothetical protein	3	0
group_396	hypothetical protein	3	0
mmpA	Metalloprotease MmpA	3	0
group_1910	hypothetical protein	3	0
group_822	hypothetical protein	3	0
dsbI	Protein-disulfide oxidoreductase DsbI	3	0
group_1439	hypothetical protein	3	0
group_336	hypothetical protein	3	0
group_326	hypothetical protein	3	0
group_931	hypothetical protein	3	0
group_1029	hypothetical protein	3	0
group_1047	hypothetical protein	3	0
group_1317	hypothetical protein	3	0
group_230	hypothetical protein	3	0
group_1744	Type IV secretion system protein VirB11	3	0
group_1334	L-asparaginase 2	3	0
group_2702	hypothetical protein	3	0
group_250	hypothetical protein	3	0
group_554	hypothetical protein	3	0
group_605	hypothetical protein	3	0
group_34	hypothetical protein	3	0
group_251	hypothetical protein	2	6
fcl	GDP-L-fucose synthase	2	4
proA	Gamma-glutamyl phosphate reductase	2	2
dapE	Succinyl-diaminopimelate desuccinylase	2	2
group_502	hypothetical protein	2	2
efe	hypothetical protein	2	2
group_324	hypothetical protein	2	2
arsR	hypothetical protein	2	2
mcpQ	hypothetical protein	2	2
group_889	hypothetical protein	2	2
group_532	hypothetical protein	2	2
korA	2-oxoglutarate oxidoreductase subunit KorA	2	1
group_1550	hypothetical protein	2	1
tgt	Queuine tRNA-ribosyltransferase	2	1
group_1873	hypothetical protein	2	1
carB	Carbamoyl-phosphate synthase large chain	2	1
groL	60 kDa chaperonin	2	1
serS	Serine--tRNA ligase	2	1
recJ	Single-stranded-DNA-specific exonuclease RecJ	2	1
ilvD	Dihydroxy-acid dehydratase	2	1
pglK	Protein glycosylation K	2	1
aroC	Chorismate synthase	2	1
ilvI	Acetolactate synthase isozyme 3 large subunit	2	1
nnr	Bifunctional NAD(P)H-hydrate repair enzyme Nnr	2	1
group_573	hypothetical protein	2	1
group_1458	Biopolymer transport protein ExbB	2	1
group_210	hypothetical protein	2	1
torZ	Trimethylamine-N-oxide reductase 2	2	1
dpnM	Modification methylase DpnIIA	2	1
group_1285	hypothetical protein	2	1
group_229	hypothetical protein	2	1
cas9	CRISPR-associated endonuclease Cas9	2	1
group_607	hypothetical protein	2	1
group_1054	hypothetical protein	2	1
thiE	Thiamine-phosphate synthase	2	0
queA	S-adenosylmethionine:tRNA ribosyltransferase-isomerase	2	0
group_1152	hypothetical protein	2	0
group_1156	hypothetical protein	2	0
nuoK	NADH-quinone oxidoreductase subunit K	2	0
group_1185	hypothetical protein	2	0
fepC	Ferric enterobactin transport ATP-binding protein FepC	2	0
group_1221	hypothetical protein	2	0
msrA	Peptide methionine sulfoxide reductase MsrA	2	0
group_1237	hypothetical protein	2	0
mdtI	Spermidine export protein MdtI	2	0
araJ	Putative transporter AraJ	2	0
group_1266	hypothetical protein	2	0
group_1276	hypothetical protein	2	0
group_1327	hypothetical protein	2	0
serC	Phosphoserine aminotransferase	2	0
group_1451	hypothetical protein	2	0
pepA	Cytosol aminopeptidase	2	0
group_1483	hypothetical protein	2	0
pepD	Cytosol non-specific dipeptidase	2	0
trpS	Tryptophan--tRNA ligase	2	0
group_1557	hypothetical protein	2	0
group_1563	hypothetical protein	2	0
group_1568	hypothetical protein	2	0
argS	Arginine--tRNA ligase	2	0
fabH1	3-oxoacyl-[acyl-carrier-protein] synthase 3 protein 1	2	0
ppiD	Peptidyl-prolyl cis-trans isomerase D	2	0
rsmH	Ribosomal RNA small subunit methyltransferase H	2	0
group_1804	hypothetical protein	2	0
bzaF	5-hydroxybenzimidazole synthase	2	0
fliM	Flagellar motor switch protein FliM	2	0
fumC	Fumarate hydratase class II	2	0
group_1833	hypothetical protein	2	0
group_1853	hypothetical protein	2	0
tdcB	L-threonine ammonia-lyase	2	0
ycaD	putative MFS-type transporter YcaD	2	0
argC	N-acetyl-gamma-glutamyl-phosphate reductase	2	0
group_1885	hypothetical protein	2	0
group_1886	hypothetical protein	2	0
murA	UDP-N-acetylglucosamine 1-carboxyvinyltransferase	2	0
hisD	Histidinol dehydrogenase	2	0
murJ	putative lipid II flippase MurJ	2	0
ribD	hypothetical protein	2	0
tdcG	L-serine dehydratase TdcG	2	0
aroE	Shikimate dehydrogenase (NADP(+))	2	0
group_2049	hypothetical protein	2	0
mqnD	1	2	0
obg	GTPase Obg	2	0
mrdA	Peptidoglycan D	2	0
accC	Biotin carboxylase	2	0
petB	Cytochrome b	2	0
group_3857	hypothetical protein	2	0
gppA	Guanosine-5'-triphosphate	2	0
group_3870	hypothetical protein	2	0
accA	Acetyl-coenzyme A carboxylase carboxyl transferase subunit alpha	2	0
ruvB	Holliday junction ATP-dependent DNA helicase RuvB	2	0
yccA	Modulator of FtsH protease YccA	2	0
nrdB	Ribonucleoside-diphosphate reductase subunit beta	2	0
yecS	L-cystine transport system permease protein YecS	2	0
group_3924	hypothetical protein	2	0
rho	Transcription termination factor Rho	2	0
por	Pyruvate synthase	2	0
purF	Amidophosphoribosyltransferase	2	0
group_3950	hypothetical protein	2	0
rplB	50S ribosomal protein L2	2	0
group_3953	hypothetical protein	2	0
ktrB	Ktr system potassium uptake protein B	2	0
tpd	34 kDa membrane antigen	2	0
napA	Periplasmic nitrate reductase	2	0
rbr1	Rubrerythrin-1	2	0
coaX	Type III pantothenate kinase	2	0
hydA	Quinone-reactive Ni/Fe-hydrogenase small chain	2	0
ribBA	Riboflavin biosynthesis protein RibBA	2	0
eno	Enolase	2	0
hemA	Glutamyl-tRNA reductase	2	0
pcrA	ATP-dependent DNA helicase PcrA	2	0
macB	Macrolide export ATP-binding/permease protein MacB	2	0
group_4084	hypothetical protein	2	0
argG	Argininosuccinate synthase	2	0
tyrS	Tyrosine--tRNA ligase	2	0
fabI	Enoyl-[acyl-carrier-protein] reductase [NADH] FabI	2	0
ptlI	Pentalenene oxygenase	2	0
hemE	Uroporphyrinogen decarboxylase	2	0
pglF	UDP-N-acetyl-alpha-D-glucosamine C6 dehydratase	2	0
hom	Homoserine dehydrogenase	2	0
rsmD	Ribosomal RNA small subunit methyltransferase D	2	0
trpB	Tryptophan synthase beta chain	2	0
dcd	dCTP deaminase	2	0
icd2	Isocitrate dehydrogenase [NADP] 2	2	0
pncB2	Nicotinate phosphoribosyltransferase pncB2	2	0
serA	D-3-phosphoglycerate dehydrogenase	2	0
group_4217	Hippurate hydrolase	2	0
group_4229	hypothetical protein	2	0
lpxA	Acyl-[acyl-carrier-protein]--UDP-N-acetylglucosamine O-acyltransferase	2	0
group_4240	hypothetical protein	2	0
group_4243	Carboxynorspermidine synthase	2	0
group_4247	hypothetical protein	2	0
pglB	Undecaprenyl-diphosphooligosaccharide--protein glycotransferase	2	0
lysS	Lysine--tRNA ligase	2	0
group_4295	hypothetical protein	2	0
group_4305	hypothetical protein	2	0
hemC	Porphobilinogen deaminase	2	0
group_515	hypothetical protein	2	0
group_578	hypothetical protein	2	0
truD	tRNA pseudouridine synthase D	2	0
group_586	hypothetical protein	2	0
group_784	hypothetical protein	2	0
group_798	hypothetical protein	2	0
ccp	Cytochrome c551 peroxidase	2	0
pdxJ	Pyridoxine 5'-phosphate synthase	2	0
group_881	Putative NAD(P)H nitroreductase	2	0
yejF	putative ABC transporter ATP-binding protein YejF	2	0
group_949	hypothetical protein	2	0
group_977	hypothetical protein	2	0
bsdB	putative UbiX-like flavin prenyltransferase	2	0
pglA	N	2	0
nadE	NH(3)-dependent NAD(+) synthetase	2	0
group_946	hypothetical protein	2	0
group_1380	putative phosphatase	2	0
hisJ	putative histidine-binding protein	2	0
group_3274	hypothetical protein	2	0
group_552	hypothetical protein	2	0
group_1264	hypothetical protein	2	0
fokIM	Modification methylase FokI	2	0
group_542	putative protein	2	0
kipA	KipI antagonist	2	0
group_807	4-sulfomuconolactone hydrolase	2	0
group_1051	hypothetical protein	2	0
murG	UDP-N-acetylglucosamine--N-acetylmuramyl-(pentapeptide) pyrophosphoryl-undecaprenol N-acetylglucosamine transferase	2	0
cfa	Cyclopropane-fatty-acyl-phospholipid synthase	2	0
group_1241	hypothetical protein	2	0
trpC_2	Indole-3-glycerol phosphate synthase	2	0
legF_2	CMP-N	2	0
lpxB	Lipid-A-disaccharide synthase	2	0
hisS	Histidine--tRNA ligase	2	0
group_275	hypothetical protein	2	0
group_1594	hypothetical protein	2	0
group_995	putative protein	2	0
siaA	UDP-N-acetylglucosamine 2-epimerase	2	0
group_290	hypothetical protein	2	0
group_330	hypothetical protein	2	0
group_966	hypothetical protein	2	0
group_295	Potassium-transporting ATPase KdpC subunit	2	0
group_1524	hypothetical protein	2	0
group_1263	DNA ligase	2	0
group_2473	Molybdate-binding protein ModA	2	0
group_463	hypothetical protein	2	0
acs	Acetyl-coenzyme A synthetase	2	0
group_2171	hypothetical protein	2	0
group_1049	hypothetical protein	2	0
group_213	hypothetical protein	2	0
group_592	hypothetical protein	2	0
group_2395	hypothetical protein	2	0
topB	DNA topoisomerase 3	2	0
group_631	hypothetical protein	2	0
group_1843	hypothetical protein	2	0
group_2122	hypothetical protein	2	0
group_630	hypothetical protein	2	0
group_908	hypothetical protein	2	0
group_1440	hypothetical protein	2	0
mcpA	hypothetical protein	2	0
group_1113	Lactaldehyde dehydrogenase	2	0
group_1361	hypothetical protein	2	0
group_3041	hypothetical protein	2	0
group_119	hypothetical protein	2	0
kdpB	Potassium-transporting ATPase ATP-binding subunit	1	3
group_1420	hypothetical protein	1	2
xerH	Tyrosine recombinase XerH	1	2
ftsH4	hypothetical protein	1	2
tlyA	16S/23S rRNA (cytidine-2'-O)-methyltransferase TlyA	1	2
group_155	hypothetical protein	1	2
group_535	hypothetical protein	1	2
group_339	Colicin I receptor	1	2
group_1183	hypothetical protein	1	1
group_1191	hypothetical protein	1	1
group_1220	hypothetical protein	1	1
group_1370	hypothetical protein	1	1
uppP	Undecaprenyl-diphosphatase	1	1
mepC	Multidrug/solvent efflux pump outer membrane protein MepC	1	1
pheT	Phenylalanine--tRNA ligase beta subunit	1	1
group_2014	Putative 2-hydroxyacid dehydrogenase	1	1
infC	Translation initiation factor IF-3	1	1
prfA	Peptide chain release factor RF1	1	1
mraY	Phospho-N-acetylmuramoyl-pentapeptide-transferase	1	1
mqo	Malate:quinone oxidoreductase	1	1
group_947	hypothetical protein	1	1
group_1106	Pyridoxal phosphate homeostasis protein	1	1
group_923	hypothetical protein	1	1
strE	dTDP-glucose 4	1	1
acsA	Acetyl-coenzyme A synthetase	1	1
group_584	hypothetical protein	1	1
group_325	hypothetical protein	1	1
group_430	putative protein	1	1
group_500	hypothetical protein	1	1
group_1495	putative formaldehyde dehydrogenase AdhA	1	1
group_3542	hypothetical protein	1	1
group_1050	hypothetical protein	1	1
group_9	hypothetical protein	1	1
group_1358	hypothetical protein	1	1
virD4	Protein VirD4	1	1
group_388	hypothetical protein	1	1
group_1525	hypothetical protein	1	1
group_1353	hypothetical protein	1	1
group_1308	hypothetical protein	1	1
hisA	1-(5-phosphoribosyl)-5-[(5-phosphoribosylamino)methylideneamino] imidazole-4-carboxamide isomerase	1	0
group_1083	hypothetical protein	1	0
group_1105	hypothetical protein	1	0
group_1119	hypothetical protein	1	0
group_1135	hypothetical protein	1	0
trmA	tRNA/tmRNA (uracil-C(5))-methyltransferase	1	0
yabJ_2	2-iminobutanoate/2-iminopropanoate deaminase	1	0
group_1171	hypothetical protein	1	0
group_1184	hypothetical protein	1	0
argF	Ornithine carbamoyltransferase	1	0
rsmF	Ribosomal RNA small subunit methyltransferase F	1	0
group_1234	hypothetical protein	1	0
group_1236	hypothetical protein	1	0
wbpE	UDP-2-acetamido-2-deoxy-3-oxo-D-glucuronate aminotransferase	1	0
group_1240	hypothetical protein	1	0
pyrF	Orotidine 5'-phosphate decarboxylase	1	0
group_1244	hypothetical protein	1	0
mkl	putative ribonucleotide transport ATP-binding protein mkl	1	0
group_1269	putative tautomerase	1	0
aer_1	Aerotaxis receptor	1	0
pglE	UDP-N-acetylbacillosamine transaminase	1	0
group_1366	hypothetical protein	1	0
group_1384	hypothetical protein	1	0
group_1387	hypothetical protein	1	0
group_1390	hypothetical protein	1	0
group_1394	hypothetical protein	1	0
group_1422	hypothetical protein	1	0
group_1423	hypothetical protein	1	0
czcB	Cobalt-zinc-cadmium resistance protein CzcB	1	0
mobB	Molybdopterin-guanine dinucleotide biosynthesis adapter protein	1	0
group_1443	hypothetical protein	1	0
feoA	Putative Fe(2+) transport protein A	1	0
rsfS	Ribosomal silencing factor RsfS	1	0
group_1452	hypothetical protein	1	0
cstA	Peptide transporter CstA	1	0
cysK	Cysteine synthase	1	0
yceI	Protein YceI	1	0
dppC	Dipeptide transport system permease protein DppC	1	0
hisH_2	Imidazole glycerol phosphate synthase subunit HisH	1	0
tupA	Tungstate-binding protein TupA	1	0
group_1499	hypothetical protein	1	0
group_1503	hypothetical protein	1	0
hypA	Hydrogenase/urease maturation factor HypA	1	0
cysS	Cysteine--tRNA ligase	1	0
group_1529	hypothetical protein	1	0
group_1530	putative protein	1	0
group_1543	hypothetical protein	1	0
group_1545	hypothetical protein	1	0
group_1561	hypothetical protein	1	0
arsB	Arsenical pump membrane protein	1	0
glyS	Glycine--tRNA ligase beta subunit	1	0
group_1578	hypothetical protein	1	0
group_1580	hypothetical protein	1	0
pglJ	N-acetylgalactosamine-N	1	0
pglC	Undecaprenyl phosphate N	1	0
ykkC	Multidrug resistance protein YkkC	1	0
ykkD	Multidrug resistance protein YkkD	1	0
cheA	hypothetical protein	1	0
group_1601	hypothetical protein	1	0
flaC	Secreted flagellin C	1	0
group_1635	hypothetical protein	1	0
group_1723	hypothetical protein	1	0
tatC	Sec-independent protein translocase protein TatC	1	0
group_1781	hypothetical protein	1	0
group_1783	hypothetical protein	1	0
aroH	Phospho-2-dehydro-3-deoxyheptonate aldolase	1	0
rimM	Ribosome maturation factor RimM	1	0
group_1795	hypothetical protein	1	0
rpe	Ribulose-phosphate 3-epimerase	1	0
group_1816	hypothetical protein	1	0
group_1818	Aminodeoxyfutalosine deaminase	1	0
yclQ	putative ABC transporter solute-binding protein YclQ	1	0
mtaB	Threonylcarbamoyladenosine tRNA methylthiotransferase MtaB	1	0
truA	tRNA pseudouridine synthase A	1	0
gltX	Glutamate--tRNA ligase	1	0
group_1866	hypothetical protein	1	0
group_1869	hypothetical protein	1	0
group_1874	hypothetical protein	1	0
comM	Competence protein ComM	1	0
folE	GTP cyclohydrolase 1	1	0
group_1888	hypothetical protein	1	0
argR	Lysine/arginine racemase	1	0
hemL	Glutamate-1-semialdehyde 2	1	0
ppaX	Pyrophosphatase PpaX	1	0
group_1942	hypothetical protein	1	0
aroA	3-phosphoshikimate 1-carboxyvinyltransferase	1	0
rplR	50S ribosomal protein L18	1	0
rsmA	Ribosomal RNA small subunit methyltransferase A	1	0
group_1979	hypothetical protein	1	0
rnhB	Ribonuclease HII	1	0
tcyP	L-cystine uptake protein TcyP	1	0
group_2005	hypothetical protein	1	0
trpA	Tryptophan synthase alpha chain	1	0
coaD	Phosphopantetheine adenylyltransferase	1	0
pyrC_2	Dihydroorotase	1	0
group_2045	hypothetical protein	1	0
group_2048	hypothetical protein	1	0
group_2057	hypothetical protein	1	0
nhaA_1	Na(+)/H(+) antiporter NhaA	1	0
tig	Trigger factor	1	0
group_2335	hypothetical protein	1	0
rplN	50S ribosomal protein L14	1	0
rpsG	30S ribosomal protein S7	1	0
ktrA	Ktr system potassium uptake protein A	1	0
nrfA	Cytochrome c-552	1	0
prs	Ribose-phosphate pyrophosphokinase	1	0
glnQ_2	Glutamine transport ATP-binding protein GlnQ	1	0
group_3856	Nucleoid-associated protein	1	0
rpoD	RNA polymerase sigma factor RpoD	1	0
peb1A	Major cell-binding factor	1	0
thrB	Homoserine kinase	1	0
cydA	Cytochrome bd-I ubiquinol oxidase subunit 1	1	0
group_3901	hypothetical protein	1	0
rpsC	30S ribosomal protein S3	1	0
cfiB	2-oxoglutarate carboxylase small subunit	1	0
group_3911	hypothetical protein	1	0
efp	Elongation factor P	1	0
ccoN1	Cbb3-type cytochrome c oxidase subunit CcoN1	1	0
rpoN	RNA polymerase sigma-54 factor	1	0
mreB	Rod shape-determining protein MreB	1	0
sodB	Superoxide dismutase [Fe]	1	0
pstC1	Phosphate transport system permease protein PstC 1	1	0
rplQ	50S ribosomal protein L17	1	0
metQ_1	D-methionine-binding lipoprotein MetQ	1	0
mepM	Murein DD-endopeptidase MepM	1	0
group_4014	hypothetical protein	1	0
ppk	Polyphosphate kinase	1	0
group_4022	hypothetical protein	1	0
ispH	4-hydroxy-3-methylbut-2-enyl diphosphate reductase	1	0
group_4028	Leu/Ile/Val-binding protein	1	0
gatA	Glutamyl-tRNA(Gln) amidotransferase subunit A	1	0
group_4035	hypothetical protein	1	0
rluB	Ribosomal large subunit pseudouridine synthase B	1	0
group_4038	hypothetical protein	1	0
pgbA	Plasminogen-binding protein PgbA	1	0
nlpA	Lipoprotein 28	1	0
glmM	Phosphoglucosamine mutase	1	0
purU	Formyltetrahydrofolate deformylase	1	0
accB	Biotin carboxyl carrier protein of acetyl-CoA carboxylase	1	0
group_4071	hypothetical protein	1	0
group_4072	hypothetical protein	1	0
fba	Fructose-bisphosphate aldolase	1	0
purC	Phosphoribosylaminoimidazole-succinocarboxamide synthase	1	0
group_4083	hypothetical protein	1	0
miaB	tRNA-2-methylthio-N(6)-dimethylallyladenosine synthase	1	0
metK	S-adenosylmethionine synthase	1	0
ftn	Bacterial non-heme ferritin	1	0
hypE	Carbamoyl dehydratase HypE	1	0
gtaB	UTP--glucose-1-phosphate uridylyltransferase	1	0
mrdB	Peptidoglycan glycosyltransferase MrdB	1	0
msbA	Lipid A export ATP-binding/permease protein MsbA	1	0
cysL	HTH-type transcriptional regulator CysL	1	0
group_4140	Gluconate 2-dehydrogenase flavoprotein	1	0
ccpA	Cytochrome c551 peroxidase	1	0
csd	hypothetical protein	1	0
group_4150	hypothetical protein	1	0
nqo6	NADH-quinone oxidoreductase subunit 6	1	0
plsY	Glycerol-3-phosphate acyltransferase	1	0
ilvE	Branched-chain-amino-acid aminotransferase	1	0
group_4186	hypothetical protein	1	0
flhB	Flagellar biosynthetic protein FlhB	1	0
group_4192	hypothetical protein	1	0
group_4198	hypothetical protein	1	0
fabD	Malonyl CoA-acyl carrier protein transacylase	1	0
group_4202	hypothetical protein	1	0
tktA	Transketolase 1	1	0
group_4206	hypothetical protein	1	0
group_4210	putative FAD-linked oxidoreductase	1	0
hydC	Quinone-reactive Ni/Fe-hydrogenase B-type cytochrome subunit	1	0
galE	UDP-glucose 4-epimerase	1	0
group_4223	hypothetical protein	1	0
lpxD	UDP-3-O-acylglucosamine N-acyltransferase	1	0
ppiB	Peptidyl-prolyl cis-trans isomerase B	1	0
queC	7-cyano-7-deazaguanine synthase	1	0
kdsA	2-dehydro-3-deoxyphosphooctonate aldolase	1	0
purD	Phosphoribosylamine--glycine ligase	1	0
group_4272	hypothetical protein	1	0
group_4274	hypothetical protein	1	0
gltX1	Glutamate--tRNA ligase 1	1	0
group_4288	hypothetical protein	1	0
rluD	Ribosomal large subunit pseudouridine synthase D	1	0
exbD_2	Biopolymer transport protein ExbD	1	0
hisF_2	Imidazole glycerol phosphate synthase subunit HisF	1	0
trpGD	Bifunctional protein TrpGD	1	0
murI	Glutamate racemase	1	0
group_4319	putative AAA domain-containing protein	1	0
group_4324	hypothetical protein	1	0
ychF	Ribosome-binding ATPase YchF	1	0
fixP	Cbb3-type cytochrome c oxidase subunit FixP	1	0
nadD	Nicotinate-nucleotide adenylyltransferase	1	0
kpsF	Arabinose 5-phosphate isomerase KpsF	1	0
group_670	hypothetical protein	1	0
group_671	hypothetical protein	1	0
gph	Phosphoglycolate phosphatase	1	0
group_684	hypothetical protein	1	0
group_698	hypothetical protein	1	0
group_736	putative protein	1	0
group_772	hypothetical protein	1	0
trpC_1	Tryptophan biosynthesis protein TrpCF	1	0
group_878	hypothetical protein	1	0
thiD	Hydroxymethylpyrimidine/phosphomethylpyrimidine kinase	1	0
prmC	Release factor glutamine methyltransferase	1	0
rplI	50S ribosomal protein L9	1	0
ctb	Group 3 truncated hemoglobin ctb	1	0
group_899	hypothetical protein	1	0
group_905	hypothetical protein	1	0
hcpC	Beta-lactamase HcpA	1	0
coaE	Dephospho-CoA kinase	1	0
group_954	hypothetical protein	1	0
group_960	hypothetical protein	1	0
mutY	Adenine DNA glycosylase	1	0
aroK	Shikimate kinase	1	0
group_985	hypothetical protein	1	0
group_992	hypothetical protein	1	0
murB	UDP-N-acetylenolpyruvoylglucosamine reductase	1	0
znuA	High-affinity zinc uptake system protein ZnuA	1	0
group_1144	hypothetical protein	1	0
group_1250	hypothetical protein	1	0
group_1532	hypothetical protein	1	0
mdaB	Modulator of drug activity B	1	0
leuC	3-isopropylmalate dehydratase large subunit	1	0
dnaN	Beta sliding clamp	1	0
dtpT_2	Di-/tripeptide transporter	1	0
hisF_1	Imidazole glycerol phosphate synthase subunit HisF	1	0
group_895	hypothetical protein	1	0
group_944	hypothetical protein	1	0
mepA	Multidrug export protein MepA	1	0
group_1383	hypothetical protein	1	0
group_1479	hypothetical protein	1	0
group_1790	hypothetical protein	1	0
group_1887	hypothetical protein	1	0
sdhA	8-methylmenaquinol:fumarate reductase flavoprotein subunit	1	0
group_742	hypothetical protein	1	0
group_955	hypothetical protein	1	0
ldh	L-lactate dehydrogenase	1	0
group_1034	hypothetical protein	1	0
ybeY	Endoribonuclease YbeY	1	0
group_1426	hypothetical protein	1	0
group_1485	hypothetical protein	1	0
selD	Selenide	1	0
group_1960	hypothetical protein	1	0
group_823	hypothetical protein	1	0
group_1434	hypothetical protein	1	0
cysC	putative adenylyl-sulfate kinase	1	0
yccU	putative protein YccU	1	0
hxlR	HTH-type transcriptional activator HxlR	1	0
group_1214	hypothetical protein	1	0
group_1369	hypothetical protein	1	0
group_1989	hypothetical protein	1	0
group_1148	hypothetical protein	1	0
group_1441	hypothetical protein	1	0
pseH	UDP-4-amino-4	1	0
group_1901	hypothetical protein	1	0
citN	Citrate transporter	1	0
panD	Aspartate 1-decarboxylase	1	0
panC	Pantothenate synthetase	1	0
group_403	hypothetical protein	1	0
group_1111	AP-4-A phosphorylase	1	0
legI_2	N	1	0
group_768	hypothetical protein	1	0
nrgA	Ammonium transporter	1	0
group_804	putative RNA pseudouridine synthase	1	0
group_974	hypothetical protein	1	0
group_743	hypothetical protein	1	0
mepS	Murein DD-endopeptidase MepS/Murein LD-carboxypeptidase	1	0
blc	Outer membrane lipoprotein Blc	1	0
ligA_2	DNA ligase	1	0
group_928	hypothetical protein	1	0
group_1288	hypothetical protein	1	0
modA	Molybdate-binding protein ModA	1	0
pyrC_1	Dihydroorotase	1	0
group_1919	hypothetical protein	1	0
pgsA	CDP-diacylglycerol--glycerol-3-phosphate 3-phosphatidyltransferase	1	0
torC	Cytochrome c-type protein TorC	1	0
uxaA_1	Altronate dehydratase	1	0
dapA_2	4-hydroxy-tetrahydrodipicolinate synthase	1	0
neuA	N-acylneuraminate cytidylyltransferase	1	0
legI_1	N	1	0
group_44	hypothetical protein	1	0
group_638	hypothetical protein	1	0
rhmT	Inner membrane transport protein RhmT	1	0
aldA	Lactaldehyde dehydrogenase	1	0
group_501	hypothetical protein	1	0
group_939	hypothetical protein	1	0
group_419	hypothetical protein	1	0
group_2532	putative protein	1	0
group_1287	hypothetical protein	1	0
group_274	hypothetical protein	1	0
group_564	hypothetical protein	1	0
group_1849	hypothetical protein	1	0
group_613	CDP-diacylglycerol--glycerol-3-phosphate 3-phosphatidyltransferase	1	0
group_892	Aminopyrimidine aminohydrolase	1	0
group_941	hypothetical protein	1	0
group_2469	hypothetical protein	1	0
group_1658	hypothetical protein	1	0
group_1963	hypothetical protein	1	0
group_2441	hypothetical protein	1	0
group_2448	hypothetical protein	1	0
group_467	hypothetical protein	1	0
group_553	hypothetical protein	1	0
group_921	putative methyltransferase	1	0
group_929	hypothetical protein	1	0
group_1198	hypothetical protein	1	0
rfbE	CDP-paratose 2-epimerase	1	0
group_1620	hypothetical protein	1	0
group_19	hypothetical protein	1	0
group_369	Outer membrane lipoprotein Blc	1	0
group_644	hypothetical protein	1	0
group_1322	Adenosylmethionine-8-amino-7-oxononanoate aminotransferase	1	0
group_1644	hypothetical protein	1	0
dns	Extracellular deoxyribonuclease	1	0
group_1666	hypothetical protein	1	0
group_2165	hypothetical protein	1	0
group_2640	hypothetical protein	1	0
ydhP	hypothetical protein	1	0
group_935	hypothetical protein	1	0
group_140	hypothetical protein	1	0
group_1844	hypothetical protein	1	0
group_2091	hypothetical protein	1	0
group_2279	hypothetical protein	1	0
group_1428	hypothetical protein	1	0
ssb_2	hypothetical protein	1	0
group_196	Sensor protein KdpD	1	0
group_2114	Polysialic acid transport protein KpsM	1	0
group_1281	hypothetical protein	1	0
traC	DNA primase TraC	1	0
virB9	Type IV secretion system protein virB9	1	0
group_256	hypothetical protein	1	0
group_332	hypothetical protein	1	0
group_3413	hypothetical protein	1	0
group_900	Phosphorylated carbohydrates phosphatase	1	0
dmsB	Anaerobic dimethyl sulfoxide reductase chain B	1	0
group_254	hypothetical protein	1	0
hsdS	hypothetical protein	1	0
group_2256	hypothetical protein	1	0
group_3110	hypothetical protein	1	0
group_319	Cystathionine beta-lyase	1	0
group_380	hypothetical protein	1	0
group_843	hypothetical protein	1	0
group_1150	Adenine permease AdeQ	1	0
virB2	Type IV secretion system protein virB2	1	0
group_1764	hypothetical protein	1	0
group_2313	hypothetical protein	1	0
group_634	3-carboxy-cis	1	0
group_1686	putative N-acetyltransferase YafP	1	0
yhjE	Inner membrane metabolite transport protein YhjE	1	0
group_2097	hypothetical protein	1	0
group_466	hypothetical protein	1	0
group_721	hypothetical protein	1	0
group_118	hypothetical protein	1	0
group_14	hypothetical protein	1	0
group_2087	hypothetical protein	1	0
group_21	hypothetical protein	1	0
group_222	hypothetical protein	1	0
group_224	hypothetical protein	1	0
group_909	hypothetical protein	1	0
group_1749	hypothetical protein	1	0
group_2222	GDP-6-deoxy-D-mannose reductase	1	0
group_2856	hypothetical protein	1	0
group_399	hypothetical protein	1	0
group_400	hypothetical protein	1	0
group_172	Proline/betaine transporter	0	3
group_799	hypothetical protein	0	2
group_1110	hypothetical protein	0	2
group_495	hypothetical protein	0	2
group_718	hypothetical protein	0	2
group_2187	hypothetical protein	0	2
fcl_2	GDP-L-fucose synthase	0	2
group_539	hypothetical protein	0	2
flgE	Flagellar hook protein FlgE	0	2
pomA	Chemotaxis protein PomA	0	1
nimT	2-nitroimidazole transporter	0	1
group_1584	hypothetical protein	0	1
group_1959	3'	0	1
ppk2	hypothetical protein	0	1
alsT	Amino-acid carrier protein AlsT	0	1
secA	Protein translocase subunit SecA	0	1
group_4179	hypothetical protein	0	1
group_812	hypothetical protein	0	1
group_885	GTP cyclohydrolase 1 type 2	0	1
yedF	Putative sulfur carrier protein YedF	0	1
group_1838	hypothetical protein	0	1
group_415	putative HTH-type transcriptional regulator	0	1
adeQ	Adenine permease AdeQ	0	1
group_309	hypothetical protein	0	1
group_91	hypothetical protein	0	1
dcuD_2	Putative cryptic C4-dicarboxylate transporter DcuD	0	1
group_169	Proline/betaine transporter	0	1
mgl	L-methionine gamma-lyase	0	1
fepA	Ferrienterobactin receptor	0	1
group_233	hypothetical protein	0	1
group_102	Di-/tripeptide transporter	0	1
group_540	hypothetical protein	0	1
group_289	hypothetical protein	0	1
vatD	hypothetical protein	0	1
group_602	hypothetical protein	0	1
cirA_2	hypothetical protein	0	1
group_428	putative protein	0	1
group_1841	hypothetical protein	0	1
adhA	putative formaldehyde dehydrogenase AdhA	0	1
group_1468	hypothetical protein	0	1
group_1290	hypothetical protein	0	1
group_1662	hypothetical protein	0	1
group_2173	hypothetical protein	0	1
group_1069	hypothetical protein	0	1
epsJ_2	hypothetical protein	0	1
group_827	hypothetical protein	0	1
dmsA	Dimethyl sulfoxide reductase DmsA	0	1
group_1374	hypothetical protein	0	1
group_1319	hypothetical protein	0	1
group_215	hypothetical protein	0	1
group_433	hypothetical protein	0	1
group_1001	hypothetical protein	0	0
bdlA	Biofilm dispersion protein BdlA	0	0
group_1084	hypothetical protein	0	0
group_1085	hypothetical protein	0	0
group_1087	hypothetical protein	0	0
group_1089	hypothetical protein	0	0
menG	Demethylmenaquinone methyltransferase	0	0
rpmF	50S ribosomal protein L32	0	0
purE	N5-carboxyaminoimidazole ribonucleotide mutase	0	0
group_1120	hypothetical protein	0	0
group_1130	hypothetical protein	0	0
group_1131	hypothetical protein	0	0
mntB	Manganese transport system membrane protein MntB	0	0
aroB	3-dehydroquinate synthase	0	0
group_1143	hypothetical protein	0	0
mlaA	putative phospholipid-binding lipoprotein MlaA	0	0
group_1192	hypothetical protein	0	0
cmoA	Carboxy-S-adenosyl-L-methionine synthase	0	0
group_1196	hypothetical protein	0	0
group_1206	hypothetical protein	0	0
group_1209	hypothetical protein	0	0
group_1213	hypothetical protein	0	0
group_1215	hypothetical protein	0	0
group_1218	hypothetical protein	0	0
cmoB	tRNA U34 carboxymethyltransferase	0	0
group_1222	hypothetical protein	0	0
purS	Phosphoribosylformylglycinamidine synthase subunit PurS	0	0
group_1242	hypothetical protein	0	0
resA	Thiol-disulfide oxidoreductase ResA	0	0
group_1251	hypothetical protein	0	0
group_1253	hypothetical protein	0	0
yfkJ	Low molecular weight protein-tyrosine-phosphatase YfkJ	0	0
group_1260	hypothetical protein	0	0
clpS	ATP-dependent Clp protease adapter protein ClpS	0	0
ispE	4-diphosphocytidyl-2-C-methyl-D-erythritol kinase	0	0
group_1367	hypothetical protein	0	0
group_1368	hypothetical protein	0	0
group_1371	hypothetical protein	0	0
rppH	RNA pyrophosphohydrolase	0	0
ndk	Nucleoside diphosphate kinase	0	0
group_1389	hypothetical protein	0	0
era	GTPase Era	0	0
rplL	50S ribosomal protein L7/L12	0	0
group_1393	hypothetical protein	0	0
group_1397	hypothetical protein	0	0
group_1399	hypothetical protein	0	0
lutA	Lactate utilization protein A	0	0
group_1401	hypothetical protein	0	0
ung	Uracil-DNA glycosylase	0	0
atpC	ATP synthase epsilon chain	0	0
group_1407	hypothetical protein	0	0
mobA	putative molybdenum cofactor guanylyltransferase	0	0
group_1421	hypothetical protein	0	0
group_1425	hypothetical protein	0	0
group_1433	hypothetical protein	0	0
group_1437	hypothetical protein	0	0
group_1438	hypothetical protein	0	0
group_1445	hypothetical protein	0	0
group_1453	hypothetical protein	0	0
group_1454	hypothetical protein	0	0
group_1455	hypothetical protein	0	0
dapB	4-hydroxy-tetrahydrodipicolinate reductase	0	0
frr	Ribosome-recycling factor	0	0
group_1462	hypothetical protein	0	0
ywlF	Putative sugar phosphate isomerase YwlF	0	0
cheB	Chemotaxis response regulator protein-glutamate methylesterase	0	0
group_1475	hypothetical protein	0	0
group_1476	hypothetical protein	0	0
group_1480	hypothetical protein	0	0
pabA	Aminodeoxychorismate/anthranilate synthase component 2	0	0
dapF	Diaminopimelate epimerase	0	0
group_1504	hypothetical protein	0	0
group_1505	hypothetical protein	0	0
group_1506	hypothetical protein	0	0
group_1507	hypothetical protein	0	0
group_1508	hypothetical protein	0	0
dsbD	Thiol:disulfide interchange protein DsbD	0	0
group_1520	hypothetical protein	0	0
cysQ	3'(2')	0	0
glnH	ABC transporter glutamine-binding protein GlnH	0	0
group_1541	hypothetical protein	0	0
group_1542	hypothetical protein	0	0
aguA	Agmatine deiminase	0	0
kdsC	3-deoxy-D-manno-octulosonate 8-phosphate phosphatase KdsC	0	0
group_1552	hypothetical protein	0	0
group_1555	hypothetical protein	0	0
trpE	Anthranilate synthase component 1	0	0
group_1562	hypothetical protein	0	0
tmk	Thymidylate kinase	0	0
cysE	Serine acetyltransferase	0	0
group_1567	hypothetical protein	0	0
yjjP	Inner membrane protein YjjP	0	0
aer_2	Aerotaxis receptor	0	0
yohD_1	Inner membrane protein YohD	0	0
recR	Recombination protein RecR	0	0
group_1582	hypothetical protein	0	0
group_1587	hypothetical protein	0	0
nagD	Ribonucleotide monophosphatase NagD	0	0
serB	Phosphoserine phosphatase	0	0
rsmI	Ribosomal RNA small subunit methyltransferase I	0	0
group_1651	hypothetical protein	0	0
group_1771	hypothetical protein	0	0
yajC	Sec translocon accessory complex subunit YajC	0	0
group_1775	hypothetical protein	0	0
proC	hypothetical protein	0	0
yqeY	putative protein YqeY	0	0
hemN_1	Oxygen-independent coproporphyrinogen-III oxidase-like protein YqeR	0	0
plsX	Phosphate acyltransferase	0	0
yqaA	Inner membrane protein YqaA	0	0
yffB	putative protein	0	0
group_1800	Lipopolysaccharide export system ATP-binding protein LptB	0	0
group_1802	hypothetical protein	0	0
glnQ_1	Glutamine transport ATP-binding protein GlnQ	0	0
group_1805	hypothetical protein	0	0
group_1806	hypothetical protein	0	0
rpmB	50S ribosomal protein L28	0	0
sdhE	8-methylmenaquinol:fumarate reductase membrane anchor subunit	0	0
gpmI	2	0	0
group_1812	hypothetical protein	0	0
proB	Glutamate 5-kinase	0	0
group_1820	hypothetical protein	0	0
group_1821	hypothetical protein	0	0
rlmH	Ribosomal RNA large subunit methyltransferase H	0	0
group_1824	hypothetical protein	0	0
group_1825	hypothetical protein	0	0
group_1827	hypothetical protein	0	0
group_1830	hypothetical protein	0	0
fhuC	Iron(3+)-hydroxamate import ATP-binding protein FhuC	0	0
group_1836	hypothetical protein	0	0
group_1856	hypothetical protein	0	0
ydfG	NADP-dependent 3-hydroxy acid dehydrogenase YdfG	0	0
ogt	Methylated-DNA--protein-cysteine methyltransferase	0	0
fbp	Fructose-1	0	0
acpS	Holo-[acyl-carrier-protein] synthase	0	0
group_1867	hypothetical protein	0	0
group_1870	hypothetical protein	0	0
group_1871	hypothetical protein	0	0
group_1872	hypothetical protein	0	0
futA1	Iron uptake protein A1	0	0
group_1877	hypothetical protein	0	0
group_1878	hypothetical protein	0	0
group_1881	hypothetical protein	0	0
group_1893	hypothetical protein	0	0
apt	Adenine phosphoribosyltransferase	0	0
cheR	Chemotaxis protein methyltransferase	0	0
group_1897	hypothetical protein	0	0
trmL	tRNA (cytidine(34)-2'-O)-methyltransferase	0	0
artQ	Arginine transport system permease protein ArtQ	0	0
lepB	Signal peptidase I	0	0
group_1908	hypothetical protein	0	0
group_1915	hypothetical protein	0	0
group_1916	hypothetical protein	0	0
vhb	Bacterial hemoglobin	0	0
group_1920	hypothetical protein	0	0
dps	DNA protection during starvation protein	0	0
group_1928	hypothetical protein	0	0
fdhD	Sulfur carrier protein FdhD	0	0
group_1936	hypothetical protein	0	0
group_1937	hypothetical protein	0	0
macA	Macrolide export protein MacA	0	0
nth	Endonuclease III	0	0
ribA	GTP cyclohydrolase-2	0	0
group_1948	hypothetical protein	0	0
ruvA	Holliday junction ATP-dependent DNA helicase RuvA	0	0
yajL	Protein/nucleic acid deglycase 3	0	0
ompR	Transcriptional regulatory protein OmpR	0	0
cymR	HTH-type transcriptional regulator CymR	0	0
group_1961	hypothetical protein	0	0
group_1966	hypothetical protein	0	0
group_1969	hypothetical protein	0	0
rplW	50S ribosomal protein L23	0	0
group_1984	hypothetical protein	0	0
group_1990	hypothetical protein	0	0
group_1991	hypothetical protein	0	0
group_1992	N-carbamoyl-D-amino acid hydrolase	0	0
group_1993	hypothetical protein	0	0
group_1994	hypothetical protein	0	0
adk	Adenylate kinase	0	0
group_1998	hypothetical protein	0	0
dnaB	Replicative DNA helicase	0	0
group_2001	hypothetical protein	0	0
mdh	Malate dehydrogenase	0	0
flgB	hypothetical protein	0	0
group_2004	hypothetical protein	0	0
maf	Septum formation protein Maf	0	0
group_2008	hypothetical protein	0	0
group_2013	hypothetical protein	0	0
group_2015	hypothetical protein	0	0
group_2016	hypothetical protein	0	0
cusR	Transcriptional regulatory protein CusR	0	0
group_2018	hypothetical protein	0	0
group_2020	hypothetical protein	0	0
group_2021	hypothetical protein	0	0
napG	Ferredoxin-type protein NapG	0	0
metN_1	Methionine import ATP-binding protein MetN	0	0
metQ_2	Methionine-binding lipoprotein MetQ	0	0
group_2029	hypothetical protein	0	0
mdtJ	Spermidine export protein MdtJ	0	0
group_2032	hypothetical protein	0	0
gmk	Guanylate kinase	0	0
lolD	Lipoprotein-releasing system ATP-binding protein LolD	0	0
group_2038	hypothetical protein	0	0
groS	10 kDa chaperonin	0	0
group_2040	hypothetical protein	0	0
degP	Periplasmic serine endoprotease DegP	0	0
group_2042	hypothetical protein	0	0
group_2043	hypothetical protein	0	0
group_2050	hypothetical protein	0	0
group_2052	hypothetical protein	0	0
group_2059	hypothetical protein	0	0
group_2061	hypothetical protein	0	0
group_2063	hypothetical protein	0	0
group_2065	hypothetical protein	0	0
group_2066	hypothetical protein	0	0
group_2113	hypothetical protein	0	0
ssb	Single-stranded DNA-binding protein	0	0
group_2159	hypothetical protein	0	0
group_287	hypothetical protein	0	0
pctB	hypothetical protein	0	0
rplP	50S ribosomal protein L16	0	0
group_3802	hypothetical protein	0	0
rpmH	50S ribosomal protein L34	0	0
group_3804	hypothetical protein	0	0
group_3805	hypothetical protein	0	0
group_3806	hypothetical protein	0	0
group_3807	hypothetical protein	0	0
infA	Translation initiation factor IF-1	0	0
group_3810	hypothetical protein	0	0
group_3812	hypothetical protein	0	0
rpsP	30S ribosomal protein S16	0	0
group_3814	hypothetical protein	0	0
rplU	50S ribosomal protein L21	0	0
rplX	50S ribosomal protein L24	0	0
fliW	Flagellar assembly factor FliW	0	0
ahpC	Alkyl hydroperoxide reductase C	0	0
rpsQ	30S ribosomal protein S17	0	0
rpmG1	50S ribosomal protein L33 1	0	0
regX3_2	Sensory transduction protein regX3	0	0
kefC	Glutathione-regulated potassium-efflux system protein KefC	0	0
group_3829	hypothetical protein	0	0
atpA	ATP synthase subunit alpha	0	0
corA	Magnesium transport protein CorA	0	0
napH	Ferredoxin-type protein NapH	0	0
group_3836	hypothetical protein	0	0
rplY	50S ribosomal protein L25	0	0
group_3838	hypothetical protein	0	0
rplK	50S ribosomal protein L11	0	0
rplM	50S ribosomal protein L13	0	0
group_3844	hypothetical protein	0	0
lepA	Elongation factor 4	0	0
rpsB	30S ribosomal protein S2	0	0
rpsM	30S ribosomal protein S13	0	0
moaA	GTP 3'	0	0
rpsE	30S ribosomal protein S5	0	0
group_3853	hypothetical protein	0	0
group_3854	hypothetical protein	0	0
purA	Adenylosuccinate synthetase	0	0
rplO	50S ribosomal protein L15	0	0
secF	Protein translocase subunit SecF	0	0
rny	Ribonuclease Y	0	0
rpoA	DNA-directed RNA polymerase subunit alpha	0	0
cheY	Chemotaxis protein CheY	0	0
group_3871	hypothetical protein	0	0
atpB	ATP synthase subunit a	0	0
group_3874	hypothetical protein	0	0
rpsJ	30S ribosomal protein S10	0	0
cyf	Cytochrome c-553	0	0
fliG	Flagellar motor switch protein FliG	0	0
ylxH	Flagellum site-determining protein YlxH	0	0
trxA	Thioredoxin 1	0	0
tufA	Elongation factor Tu	0	0
relA	GTP pyrophosphokinase	0	0
group_3884	hypothetical protein	0	0
group_3885	hypothetical protein	0	0
gltA	Citrate synthase	0	0
aroQ	3-dehydroquinate dehydratase	0	0
rpsK	30S ribosomal protein S11	0	0
rpsL	30S ribosomal protein S12	0	0
flgG_1	Flagellar basal-body rod protein FlgG	0	0
nusG	Transcription termination/antitermination protein NusG	0	0
group_3896	hypothetical protein	0	0
cynT	Carbonic anhydrase 1	0	0
rplE	50S ribosomal protein L5	0	0
group_3903	hypothetical protein	0	0
metN_2	Methionine import ATP-binding protein MetN	0	0
frdC	Fumarate reductase cytochrome b subunit	0	0
secY	Protein translocase subunit SecY	0	0
frdB	Fumarate reductase iron-sulfur subunit	0	0
group_3909	hypothetical protein	0	0
flhA	Flagellar biosynthesis protein FlhA	0	0
pfs	Aminodeoxyfutalosine nucleosidase	0	0
fdhB1	Formate dehydrogenase iron-sulfur subunit	0	0
fabF	3-oxoacyl-[acyl-carrier-protein] synthase 2	0	0
gltK	Glutamate/aspartate import permease protein GltK	0	0
aspA	Aspartate ammonia-lyase	0	0
ribH	6	0	0
pheS	Phenylalanine--tRNA ligase alpha subunit	0	0
group_3923	hypothetical protein	0	0
group_3926	hypothetical protein	0	0
nusA	Transcription termination/antitermination protein NusA	0	0
group_3931	hypothetical protein	0	0
rplA	50S ribosomal protein L1	0	0
ilvH	Acetolactate synthase isozyme 3 small subunit	0	0
folK	2-amino-4-hydroxy-6-hydroxymethyldihydropteridine pyrophosphokinase	0	0
rnhA	Ribonuclease HI	0	0
regX3_1	Sensory transduction protein regX3	0	0
clpX	ATP-dependent Clp protease ATP-binding subunit ClpX	0	0
recA	Protein RecA	0	0
pyrH	Uridylate kinase	0	0
mntP	putative manganese efflux pump MntP	0	0
group_3948	hypothetical protein	0	0
group_3949	hypothetical protein	0	0
lon	Lon protease	0	0
rplF	50S ribosomal protein L6	0	0
cheW	Chemotaxis protein CheW	0	0
fliP	Flagellar biosynthetic protein FliP	0	0
group_3961	hypothetical protein	0	0
rpsH	30S ribosomal protein S8	0	0
group_3965	hypothetical protein	0	0
group_3966	hypothetical protein	0	0
clpP	ATP-dependent Clp protease proteolytic subunit	0	0
group_3968	hypothetical protein	0	0
soj	Sporulation initiation inhibitor protein Soj	0	0
uppS	Isoprenyl transferase	0	0
group_3974	hypothetical protein	0	0
atpD	ATP synthase subunit beta	0	0
yknY	putative ABC transporter ATP-binding protein YknY	0	0
group_3979	hypothetical protein	0	0
trmD	tRNA (guanine-N(1)-)-methyltransferase	0	0
group_3981	hypothetical protein	0	0
carA	Carbamoyl-phosphate synthase small chain	0	0
group_3984	hypothetical protein	0	0
group_3987	hypothetical protein	0	0
group_3989	hypothetical protein	0	0
csrA	Translational regulator CsrA	0	0
dxs	1-deoxy-D-xylulose-5-phosphate synthase	0	0
mog	Molybdopterin adenylyltransferase	0	0
group_3998	putative acyl-CoA thioester hydrolase	0	0
fliA	RNA polymerase sigma factor FliA	0	0
yohD_2	Inner membrane protein YohD	0	0
group_4003	hypothetical protein	0	0
group_4006	hypothetical protein	0	0
ftsY	Signal recognition particle receptor FtsY	0	0
napB	Periplasmic nitrate reductase	0	0
group_4012	hypothetical protein	0	0
group_4013	hypothetical protein	0	0
rpsR	30S ribosomal protein S18	0	0
rpsD	30S ribosomal protein S4	0	0
mnmE	tRNA modification GTPase MnmE	0	0
hiuH	5-hydroxyisourate hydrolase	0	0
group_4023	hypothetical protein	0	0
pal	Peptidoglycan-associated lipoprotein	0	0
ispDF	Bifunctional enzyme IspD/IspF	0	0
pcm	Protein-L-isoaspartate O-methyltransferase	0	0
folD	Bifunctional protein FolD protein	0	0
resA_2	hypothetical protein	0	0
lgt	Prolipoprotein diacylglyceryl transferase	0	0
yfcA	putative membrane transporter protein YfcA	0	0
rlmB	23S rRNA (guanosine-2'-O-)-methyltransferase RlmB	0	0
rpmA	50S ribosomal protein L27	0	0
group_4041	hypothetical protein	0	0
fdx	Ferredoxin	0	0
smpB	SsrA-binding protein	0	0
parB	putative chromosome-partitioning protein ParB	0	0
gapA	Glyceraldehyde-3-phosphate dehydrogenase 1	0	0
lptB_1	Lipopolysaccharide export system ATP-binding protein LptB	0	0
group_4060	hypothetical protein	0	0
group_4061	hypothetical protein	0	0
fabZ	3-hydroxyacyl-[acyl-carrier-protein] dehydratase FabZ	0	0
cbf2	Putative peptidyl-prolyl cis-trans isomerase Cbf2	0	0
group_4065	hypothetical protein	0	0
glnM	putative glutamine ABC transporter permease protein GlnM	0	0
nrfH	Cytochrome c-type protein NrfH	0	0
glnA	Glutamine synthetase	0	0
rpsS	30S ribosomal protein S19	0	0
hup	DNA-binding protein HU	0	0
group_4079	hypothetical protein	0	0
alaC	Glutamate-pyruvate aminotransferase AlaC	0	0
group_4082	hypothetical protein	0	0
rplJ	50S ribosomal protein L10	0	0
group_4088	hypothetical protein	0	0
rnc	Ribonuclease 3	0	0
group_4093	hypothetical protein	0	0
group_4094	hypothetical protein	0	0
group_4098	hypothetical protein	0	0
group_4101	hypothetical protein	0	0
group_4105	hypothetical protein	0	0
miaA	tRNA dimethylallyltransferase	0	0
group_4108	hypothetical protein	0	0
group_4109	hypothetical protein	0	0
pyk	Pyruvate kinase	0	0
fieF	Ferrous-iron efflux pump FieF	0	0
group_4114	hypothetical protein	0	0
accD	Acetyl-coenzyme A carboxylase carboxyl transferase subunit beta	0	0
cbpA	Curved DNA-binding protein	0	0
exbB	hypothetical protein	0	0
czcO	Ferredoxin--NADP reductase	0	0
livF	High-affinity branched-chain amino acid transport ATP-binding protein LivF	0	0
group_4121	hypothetical protein	0	0
ycfH	putative metal-dependent hydrolase YcfH	0	0
glyQ	Glycine--tRNA ligase alpha subunit	0	0
group_4126	hypothetical protein	0	0
hisB	Histidine biosynthesis bifunctional protein HisB	0	0
group_4129	hypothetical protein	0	0
group_4130	hypothetical protein	0	0
group_4132	hypothetical protein	0	0
group_4133	hypothetical protein	0	0
rpsO	30S ribosomal protein S15	0	0
acpP	Acyl carrier protein	0	0
group_4138	hypothetical protein	0	0
group_4143	Leu/Ile/Val-binding protein	0	0
atpG	ATP synthase gamma chain	0	0
group_4154	hypothetical protein	0	0
def	Peptide deformylase	0	0
exoA	Exodeoxyribonuclease	0	0
glnP	putative glutamine ABC transporter permease protein GlnP	0	0
group_4159	hypothetical protein	0	0
group_4161	hypothetical protein	0	0
greA	Transcription elongation factor GreA	0	0
group_4163	hypothetical protein	0	0
group_4167	hypothetical protein	0	0
group_4168	hypothetical protein	0	0
group_4171	hypothetical protein	0	0
pth	Peptidyl-tRNA hydrolase	0	0
group_4175	hypothetical protein	0	0
group_4181	hypothetical protein	0	0
flgC	Flagellar basal-body rod protein FlgC	0	0
hisG	ATP phosphoribosyltransferase	0	0
nifF	Flavodoxin 2	0	0
dapD	2	0	0
group_4196	hypothetical protein	0	0
group_4199	hypothetical protein	0	0
uup	ABC transporter ATP-binding protein uup	0	0
group_4204	hypothetical protein	0	0
rpsF	30S ribosomal protein S6	0	0
rpsZ	30S ribosomal protein S14 type Z	0	0
group_4213	Aspartate kinase	0	0
nuoN	NADH-quinone oxidoreductase subunit N	0	0
asd	Aspartate-semialdehyde dehydrogenase	0	0
group_4221	hypothetical protein	0	0
group_4222	hypothetical protein	0	0
pleD	Response regulator PleD	0	0
group_4232	hypothetical protein	0	0
nusB	Transcription antitermination protein NusB	0	0
bpt	Aspartate/glutamate leucyltransferase	0	0
rpmE	50S ribosomal protein L31	0	0
rplT	50S ribosomal protein L20	0	0
tpx	Thiol peroxidase	0	0
rnpA	Ribonuclease P protein component	0	0
group_4245	hypothetical protein	0	0
rpsI	30S ribosomal protein S9	0	0
group_4249	Glutamine transport ATP-binding protein GlnQ	0	0
pyrE	Orotate phosphoribosyltransferase	0	0
group_4252	hypothetical protein	0	0
group_4254	hypothetical protein	0	0
fliN	Flagellar motor switch protein FliN	0	0
pgpA	Phosphatidylglycerophosphatase A	0	0
group_4258	putative HIT-like protein	0	0
group_4260	hypothetical protein	0	0
group_4263	hypothetical protein	0	0
ispB	Octaprenyl diphosphate synthase	0	0
group_4265	hypothetical protein	0	0
group_4269	hypothetical protein	0	0
hslV	ATP-dependent protease subunit HslV	0	0
group_4271	hypothetical protein	0	0
group_4273	putative zinc protease	0	0
msrB	Peptide methionine sulfoxide reductase MsrB	0	0
rplS	50S ribosomal protein L19	0	0
group_4277	hypothetical protein	0	0
engB	putative GTP-binding protein EngB	0	0
group_4282	hypothetical protein	0	0
group_4283	hypothetical protein	0	0
lolC	Lipoprotein-releasing system transmembrane protein LolC	0	0
hmuU	Hemin transport system permease protein HmuU	0	0
fur	Ferric uptake regulation protein	0	0
group_4291	hypothetical protein	0	0
group_4292	hypothetical protein	0	0
group_4296	hypothetical protein	0	0
sdhB	8-methylmenaquinol:fumarate reductase iron-sulfur subunit	0	0
fmt	Methionyl-tRNA formyltransferase	0	0
flgG_2	Flagellar basal-body rod protein FlgG	0	0
group_4308	hypothetical protein	0	0
cheV	Chemotaxis protein CheV	0	0
oprF	Outer membrane porin F	0	0
group_4320	hypothetical protein	0	0
fdnG-3	Formate dehydrogenase 2 subunit alpha (cytochrome c-553)	0	0
ctpB	Carboxy-terminal processing protease CtpB	0	0
map	Methionine aminopeptidase 1	0	0
group_4325	hypothetical protein	0	0
group_4327	hypothetical protein	0	0
group_4328	hypothetical protein	0	0
group_4329	hypothetical protein	0	0
petA	Ubiquinol-cytochrome c reductase iron-sulfur subunit	0	0
gpsA	Glycerol-3-phosphate dehydrogenase [NAD(P)+]	0	0
dcuB	Anaerobic C4-dicarboxylate transporter DcuB	0	0
dsbL_2	Thiol:disulfide interchange protein DsbL	0	0
rihA	Pyrimidine-specific ribonucleoside hydrolase RihA	0	0
group_744	hypothetical protein	0	0
group_745	hypothetical protein	0	0
group_765	hypothetical protein	0	0
group_771	hypothetical protein	0	0
group_806	Protein	0	0
csoR	Copper-sensing transcriptional repressor CsoR	0	0
group_810	hypothetical protein	0	0
group_888	hypothetical protein	0	0
group_906	hypothetical protein	0	0
tsdA	hypothetical protein	0	0
yrdA	Protein YrdA	0	0
group_927	hypothetical protein	0	0
group_940	hypothetical protein	0	0
group_950	hypothetical protein	0	0
group_957	hypothetical protein	0	0
group_958	hypothetical protein	0	0
dsbL_1	Thiol:disulfide interchange protein DsbL	0	0
group_970	hypothetical protein	0	0
ybgC	Acyl-CoA thioesterase YbgC	0	0
group_976	hypothetical protein	0	0
ribE	Riboflavin synthase	0	0
upp	Uracil phosphoribosyltransferase	0	0
hisC	Histidinol-phosphate aminotransferase	0	0
yagU	Inner membrane protein YagU	0	0
yabJ_1	2-iminobutanoate/2-iminopropanoate deaminase	0	0
group_1102	hypothetical protein	0	0
group_1230	hypothetical protein	0	0
group_1233	hypothetical protein	0	0
group_1245	hypothetical protein	0	0
group_1385	hypothetical protein	0	0
group_1404	hypothetical protein	0	0
group_1516	hypothetical protein	0	0
group_1538	hypothetical protein	0	0
group_1574	Membrane lipoprotein TpN32	0	0
metF	5	0	0
sepA	hypothetical protein	0	0
group_1896	hypothetical protein	0	0
sdaC	Serine transporter	0	0
leuD1	3-isopropylmalate dehydratase small subunit 1	0	0
group_2011	hypothetical protein	0	0
luxS	S-ribosylhomocysteine lyase	0	0
group_2151	hypothetical protein	0	0
group_2375	hypothetical protein	0	0
tyrC	Cyclohexadienyl dehydrogenase	0	0
group_2388	hypothetical protein	0	0
group_2438	hypothetical protein	0	0
fliS	Flagellar secretion chaperone FliS	0	0
group_2462	hypothetical protein	0	0
group_2484	hypothetical protein	0	0
group_2876	hypothetical protein	0	0
group_2965	hypothetical protein	0	0
yiiM	Protein YiiM	0	0
group_667	hypothetical protein	0	0
dctA	Aerobic C4-dicarboxylate transport protein	0	0
group_913	hypothetical protein	0	0
group_916	hypothetical protein	0	0
group_961	hypothetical protein	0	0
group_1080	hypothetical protein	0	0
group_1104	hypothetical protein	0	0
cdtB	Cytolethal distending toxin subunit B	0	0
cdtA	hypothetical protein	0	0
group_1145	hypothetical protein	0	0
nikE	Nickel import ATP-binding protein NikE	0	0
gspE	hypothetical protein	0	0
group_2459	hypothetical protein	0	0
vfr	Cyclic AMP receptor-like protein	0	0
group_641	hypothetical protein	0	0
group_755	hypothetical protein	0	0
group_789	hypothetical protein	0	0
tupC	Tungstate uptake system ATP-binding protein TupC	0	0
yfkO	Putative NAD(P)H nitroreductase YfkO	0	0
proP_2	Proline/betaine transporter	0	0
fdx_1	hypothetical protein	0	0
group_1837	hypothetical protein	0	0
group_1934	hypothetical protein	0	0
group_237	hypothetical protein	0	0
group_2390	hypothetical protein	0	0
group_2466	hypothetical protein	0	0
kgtP	Alpha-ketoglutarate permease	0	0
group_570	hypothetical protein	0	0
group_655	hypothetical protein	0	0
group_800	hypothetical protein	0	0
tal	Transaldolase	0	0
group_1271	hypothetical protein	0	0
group_1405	hypothetical protein	0	0
group_1627	hypothetical protein	0	0
group_902	hypothetical protein	0	0
kdsB	3-deoxy-manno-octulosonate cytidylyltransferase	0	0
group_2455	hypothetical protein	0	0
group_2456	hypothetical protein	0	0
group_395	hypothetical protein	0	0
group_453	hypothetical protein	0	0
group_571	hypothetical protein	0	0
group_673	hypothetical protein	0	0
proP_4	Proline/betaine transporter	0	0
group_1077	hypothetical protein	0	0
yflS_1	hypothetical protein	0	0
group_637	hypothetical protein	0	0
group_760	hypothetical protein	0	0
group_1247	hypothetical protein	0	0
group_2381	hypothetical protein	0	0
group_338	hypothetical protein	0	0
group_585	hypothetical protein	0	0
dtpT_1	hypothetical protein	0	0
group_1967	hypothetical protein	0	0
phnO	hypothetical protein	0	0
group_601	hypothetical protein	0	0
group_622	hypothetical protein	0	0
group_675	hypothetical protein	0	0
group_817	hypothetical protein	0	0
group_1160	hypothetical protein	0	0
exbD_1	Biopolymer transport protein ExbD	0	0
group_73	hypothetical protein	0	0
yisK	putative protein YisK	0	0
group_971	hypothetical protein	0	0
ansZ	L-asparaginase 2	0	0
group_450	hypothetical protein	0	0
yflS	Putative malate transporter YflS	0	0
group_2424	hypothetical protein	0	0
hxuB_1	hypothetical protein	0	0
group_493	hypothetical protein	0	0
group_774	hypothetical protein	0	0
group_20	hypothetical protein	0	0
group_1159	hypothetical protein	0	0
group_1395	hypothetical protein	0	0
group_1596	Beta-lactamase OXA-133	0	0
group_178	hypothetical protein	0	0
kdpD	hypothetical protein	0	0
metAA1	Homoserine O-acetyltransferase 1	0	0
group_2450	hypothetical protein	0	0
group_41	hypothetical protein	0	0
group_413	hypothetical protein	0	0
pgtP_1	Phosphoglycerate transporter protein	0	0
group_665	hypothetical protein	0	0
group_1466	hypothetical protein	0	0
group_2307	hypothetical protein	0	0
group_620	hypothetical protein	0	0
group_650	hypothetical protein	0	0
group_759	hypothetical protein	0	0
group_157	hypothetical protein	0	0
group_1595	hypothetical protein	0	0
cysT	Sulfate transport system permease protein CysT	0	0
group_301	hypothetical protein	0	0
group_782	hypothetical protein	0	0
group_1121	IS200/IS605 family transposase ISCco1	0	0
group_1511	hypothetical protein	0	0
group_1158	hypothetical protein	0	0
group_1169	hypothetical protein	0	0
yycB	hypothetical protein	0	0
group_181	hypothetical protein	0	0
vacA	Vacuolating cytotoxin autotransporter	0	0
group_294	hypothetical protein	0	0
group_439	hypothetical protein	0	0
hxuB	hypothetical protein	0	0
bioF	8-amino-7-oxononanoate synthase	0	0
tenA	Aminopyrimidine aminohydrolase	0	0
yafP	putative N-acetyltransferase YafP	0	0
kdgR	Pectin degradation repressor protein KdgR	0	0
group_1261	hypothetical protein	0	0
fucP	L-fucose-proton symporter	0	0
bacC	Dihydroanticapsin 7-dehydrogenase	0	0
cirA_3	hypothetical protein	0	0
group_1467	hypothetical protein	0	0
group_1486	hypothetical protein	0	0
uxaA_2	Altronate dehydratase	0	0
assT	hypothetical protein	0	0
group_589	hypothetical protein	0	0
group_511	hypothetical protein	0	0
group_1589	hypothetical protein	0	0
group_1909	hypothetical protein	0	0
kdpD_2	Sensor protein KdpD	0	0
group_335	hypothetical protein	0	0
group_904	hypothetical protein	0	0
group_990	hypothetical protein	0	0
group_10	hypothetical protein	0	0
besA	Ferri-bacillibactin esterase BesA	0	0
group_1950	putative protein	0	0
group_938	hypothetical protein	0	0
group_1092	hypothetical protein	0	0
group_1210	hypothetical protein	0	0
dgkA	Diacylglycerol kinase	0	0
group_1604	Diacylglycerol kinase	0	0
group_182	hypothetical protein	0	0
group_2082	hypothetical protein	0	0
fliY	L-cystine-binding protein FliY	0	0
group_2531	L-cystine-binding protein FliY	0	0
group_1396	hypothetical protein	0	0
epsM	Putative acetyltransferase EpsM	0	0
kdpA_3	Potassium-transporting ATPase potassium-binding subunit	0	0
group_100	Di-/tripeptide transporter	0	0
yflS_2	hypothetical protein	0	0
kdpC	Potassium-transporting ATPase KdpC subunit	0	0
tsh	hypothetical protein	0	0
group_507	hypothetical protein	0	0
group_1847	hypothetical protein	0	0
group_1848	hypothetical protein	0	0
group_2405	hypothetical protein	0	0
group_420	hypothetical protein	0	0
group_79	Potassium-transporting ATPase ATP-binding subunit	0	0
group_1137	hypothetical protein	0	0
group_144	hypothetical protein	0	0
group_2046	putative tautomerase	0	0
group_2525	hypothetical protein	0	0
group_367	hypothetical protein	0	0
group_408	hypothetical protein	0	0
group_42	hypothetical protein	0	0
group_1549	hypothetical protein	0	0
group_2445	hypothetical protein	0	0
group_486	hypothetical protein	0	0
group_53	Potassium-transporting ATPase potassium-binding subunit	0	0
group_930	hypothetical protein	0	0
group_1177	putative protein	0	0
group_1605	8-amino-7-oxononanoate synthase	0	0
group_1988	hypothetical protein	0	0
group_2077	putative protein	0	0
group_227	Putative cryptic C4-dicarboxylate transporter DcuD	0	0
group_533	hypothetical protein	0	0
group_590	hypothetical protein	0	0
group_1013	hypothetical protein	0	0
group_1527	hypothetical protein	0	0
group_1924	hypothetical protein	0	0
group_2081	hypothetical protein	0	0
group_2248	hypothetical protein	0	0
group_392	hypothetical protein	0	0
group_406	Temperature-sensitive hemagglutinin tsh autotransporter	0	0
group_1000	hypothetical protein	0	0
group_1007	hypothetical protein	0	0
group_1272	hypothetical protein	0	0
group_1528	hypothetical protein	0	0
group_1548	hypothetical protein	0	0
group_158	hypothetical protein	0	0
group_1850	hypothetical protein	0	0
group_1851	hypothetical protein	0	0
group_2101	hypothetical protein	0	0
group_2115	hypothetical protein	0	0
group_2376	hypothetical protein	0	0
group_2518	hypothetical protein	0	0
group_2519	hypothetical protein	0	0
hcpA_1	Major exported protein	0	0
group_2522	hypothetical protein	0	0
group_384	CRISPR-associated endonuclease Cas9	0	0
group_446	Protein-disulfide oxidoreductase DsbI	0	0
pgtP_2	Phosphoglycerate transporter protein	0	0
group_758	hypothetical protein	0	0
group_1163	hypothetical protein	0	0
group_1199	hypothetical protein	0	0
group_1323	hypothetical protein	0	0
group_1522	hypothetical protein	0	0
group_1619	hypothetical protein	0	0
group_1964	hypothetical protein	0	0
group_2110	hypothetical protein	0	0
group_2111	hypothetical protein	0	0
group_2112	hypothetical protein	0	0
group_2185	hypothetical protein	0	0
group_2422	hypothetical protein	0	0
group_2446	hypothetical protein	0	0
group_2453	hypothetical protein	0	0
group_2517	hypothetical protein	0	0
group_2557	hypothetical protein	0	0
group_3797	hypothetical protein	0	0
group_773	hypothetical protein	0	0
group_965	hypothetical protein	0	0
group_97	hypothetical protein	0	0
group_1275	hypothetical protein	0	0
group_1283	hypothetical protein	0	0
group_1284	hypothetical protein	0	0
group_1373	hypothetical protein	0	0
group_1606	hypothetical protein	0	0
group_1659	hypothetical protein	0	0
group_1727	hypothetical protein	0	0
group_2074	hypothetical protein	0	0
group_2078	hypothetical protein	0	0
yybR	putative HTH-type transcriptional regulator YybR	0	0
group_2107	hypothetical protein	0	0
group_2501	hypothetical protein	0	0
group_2503	hypothetical protein	0	0
pgtP	Phosphoglycerate transporter protein	0	0
group_432	hypothetical protein	0	0
group_54	Potassium-transporting ATPase potassium-binding subunit	0	0
group_666	hypothetical protein	0	0
group_1027	hypothetical protein	0	0
tet(O)	tetracycline resistance ribosomal protection protein Tet(O)	0	0
group_1638	hypothetical protein	0	0
group_1678	hypothetical protein	0	0
group_189	hypothetical protein	0	0
group_1907	hypothetical protein	0	0
group_203	hypothetical protein	0	0
group_2079	hypothetical protein	0	0
group_2142	Histidine--tRNA ligase	0	0
group_2387	hypothetical protein	0	0
group_2471	Dihydroorotase	0	0
group_2474	hypothetical protein	0	0
group_2521	hypothetical protein	0	0
group_2529	hypothetical protein	0	0
yicL	putative inner membrane transporter YicL	0	0
group_2590	hypothetical protein	0	0
group_691	hypothetical protein	0	0
group_845	hypothetical protein	0	0
group_859	hypothetical protein	0	0
group_90	hypothetical protein	0	0
group_1041	hypothetical protein	0	0
group_1043	hypothetical protein	0	0
group_1282	hypothetical protein	0	0
group_1429	hypothetical protein	0	0
group_1526	hypothetical protein	0	0
group_1661	hypothetical protein	0	0
group_1665	hypothetical protein	0	0
group_2104	Putative cryptic C4-dicarboxylate transporter DcuD	0	0
group_2133	hypothetical protein	0	0
group_2163	hypothetical protein	0	0
group_2164	hypothetical protein	0	0
group_2167	hypothetical protein	0	0
group_2168	hypothetical protein	0	0
group_2170	hypothetical protein	0	0
group_24	hypothetical protein	0	0
group_2497	hypothetical protein	0	0
group_2498	hypothetical protein	0	0
group_2499	hypothetical protein	0	0
group_2500	hypothetical protein	0	0
group_2560	hypothetical protein	0	0
group_2635	hypothetical protein	0	0
group_2636	hypothetical protein	0	0
group_2637	hypothetical protein	0	0
group_2638	hypothetical protein	0	0
group_2639	hypothetical protein	0	0
group_264	hypothetical protein	0	0
group_2643	hypothetical protein	0	0
group_323	hypothetical protein	0	0
group_423	hypothetical protein	0	0
group_425	hypothetical protein	0	0
xerH_1	hypothetical protein	0	0
group_494	hypothetical protein	0	0
kdpA_1	Potassium-transporting ATPase potassium-binding subunit	0	0
group_837	Putative two-component membrane permease complex subunit SMU_747c	0	0
group_101	hypothetical protein	0	0
group_1128	hypothetical protein	0	0
group_1303	hypothetical protein	0	0
group_1674	hypothetical protein	0	0
group_2137	hypothetical protein	0	0
group_2144	Murein DD-endopeptidase MepS/Murein LD-carboxypeptidase	0	0
group_226	Putative cryptic C4-dicarboxylate transporter DcuD	0	0
group_2439	hypothetical protein	0	0
group_2504	hypothetical protein	0	0
group_2507	hypothetical protein	0	0
group_2508	hypothetical protein	0	0
group_2569	hypothetical protein	0	0
group_2611	hypothetical protein	0	0
group_2706	hypothetical protein	0	0
group_288	hypothetical protein	0	0
kgtP_1	Alpha-ketoglutarate permease	0	0
group_485	hypothetical protein	0	0
group_488	hypothetical protein	0	0
group_524	hypothetical protein	0	0
group_600	hypothetical protein	0	0
group_633	3-carboxy-cis	0	0
group_686	hypothetical protein	0	0
group_750	hypothetical protein	0	0
group_836	Putative two-component membrane permease complex subunit SMU_747c	0	0
group_110	hypothetical protein	0	0
group_1167	hypothetical protein	0	0
group_1743	hypothetical protein	0	0
group_2073	hypothetical protein	0	0
group_2098	hypothetical protein	0	0
group_2106	hypothetical protein	0	0
group_2282	hypothetical protein	0	0
group_2472	hypothetical protein	0	0
metC_1	hypothetical protein	0	0
group_550	hypothetical protein	0	0
group_695	hypothetical protein	0	0
group_857	hypothetical protein	0	0
group_1035	hypothetical protein	0	0
group_1053	hypothetical protein	0	0
group_1098	hypothetical protein	0	0
group_1286	hypothetical protein	0	0
group_1313	hypothetical protein	0	0
group_1431	hypothetical protein	0	0
group_1432	hypothetical protein	0	0
group_1745	hypothetical protein	0	0
group_180	hypothetical protein	0	0
group_1840	hypothetical protein	0	0
group_1846	hypothetical protein	0	0
group_202	hypothetical protein	0	0
group_2102	hypothetical protein	0	0
group_2123	Oligopeptide-binding protein AppA	0	0
group_2129	hypothetical protein	0	0
group_2166	hypothetical protein	0	0
group_2184	hypothetical protein	0	0
intA	Prophage integrase IntA	0	0
group_2271	hypothetical protein	0	0
group_2393	hypothetical protein	0	0
group_2394	hypothetical protein	0	0
group_2396	hypothetical protein	0	0
group_2397	hypothetical protein	0	0
group_2398	hypothetical protein	0	0
group_2400	hypothetical protein	0	0
group_2401	hypothetical protein	0	0
group_2402	hypothetical protein	0	0
group_2404	hypothetical protein	0	0
group_2406	hypothetical protein	0	0
group_2407	hypothetical protein	0	0
group_2408	hypothetical protein	0	0
group_2440	hypothetical protein	0	0
group_2526	hypothetical protein	0	0
group_260	hypothetical protein	0	0
group_2603	hypothetical protein	0	0
group_2641	hypothetical protein	0	0
group_2891	hypothetical protein	0	0
group_2972	Protein GrpE	0	0
group_512	hypothetical protein	0	0
group_627	hypothetical protein	0	0
hxuB_2	Heme/hemopexin transporter protein HuxB	0	0
group_848	hypothetical protein	0	0
group_851	hypothetical protein	0	0
group_1	Phosphoglycerate transporter protein	0	0
group_1019	hypothetical protein	0	0
group_1032	hypothetical protein	0	0
group_1070	hypothetical protein	0	0
group_1291	UDP-N-acetylglucosamine 2-epimerase	0	0
group_1293	hypothetical protein	0	0
group_1325	hypothetical protein	0	0
group_1354	hypothetical protein	0	0
group_1362	hypothetical protein	0	0
group_1430	hypothetical protein	0	0
group_1521	hypothetical protein	0	0
group_1608	hypothetical protein	0	0
group_1615	putative protein YisK	0	0
group_1622	hypothetical protein	0	0
group_1672	hypothetical protein	0	0
group_1709	hypothetical protein	0	0
group_1813	hypothetical protein	0	0
[truncated: 2,337 more rows]
