# Supplementary material for: Genomic Epidemiology and Evolution of Diverse Lineages of Clinical Campylobacter jejuni Cocirculating in New Hampshire, USA, 2017
Source: J Clin Microbiol. 2020 May 26;58(6):e02070-19. doi: 10.1128/JCM.02070-19 (PMC7269400; doi:10.1128/JCM.02070-19)
Supplement: Supplemental file 9 [file JCM.02070-19-sd009.xlsx]

## Sheet: Sheet1
Table S8. Gene ontology results for the recombined genes identified by fastGEAR
Gene	Function	Recent Recomb	Ancestral Recomb	Molecular_Function	Cellular_Component	Biological_process	Protein_Class
group_357	hypothetical protein	24	3	NA	NA	NA	NA
group_723	hypothetical protein	24	0	NA	NA	NA	NA
dltA	D-alanine--D-alanyl carrier protein ligase	24	0	NA	NA	NA	NA
mutS2	Endonuclease MutS2	23	0	NA	NA	NA	NA
hddA	D-glycero-alpha-D-manno-heptose 7-phosphate kinase	19	0	NA	NA	NA	NA
group_1450	hypothetical protein	18	0	NA	NA	NA	NA
nspC	Carboxynorspermidine/carboxyspermidine decarboxylase	18	0	NA	NA	NA	NA
hypF	Carbamoyltransferase HypF	16	0	catalytic_activity	NA	metabolic_process	metabolite_interconversion_enzyme
group_844	hypothetical protein	16	0	NA	NA	NA	NA
group_658	hypothetical protein	15	5	NA	NA	NA	NA
group_307	hypothetical protein	15	2	NA	NA	NA	NA
gmhA	Phosphoheptose isomerase	15	0	NA	NA	NA	NA
dnaK	Chaperone protein DnaK	14	1	NA	NA	NA	NA
murC	UDP-N-acetylmuramate--L-alanine ligase	14	0	NA	NA	NA	NA
acnB	Aconitate hydratase B	13	2	catalytic_activity	NA	metabolic_process	metabolite_interconversion_enzyme
bcr	Bicyclomycin resistance protein	13	1	NA	NA	NA	NA
group_829	hypothetical protein	13	1	NA	NA	NA	NA
rnr	Ribonuclease R	13	0	NA	NA	NA	nucleic_acid_binding_protein
thrZ	Threonine--tRNA ligase 2	13	0	NA	NA	NA	NA
copA_2	putative copper-importing P-type ATPase A	13	0	transporter_activity	NA	NA	transporter
aas	hypothetical protein	12	3	NA	NA	NA	metabolite_interconversion_enzyme
group_358	hypothetical protein	12	3	NA	NA	NA	NA
priA	Primosomal protein N'	12	1	catalytic_activity	NA	response_to_stimulus	NA
purL	Phosphoribosylformylglycinamidine synthase subunit PurL	12	1	NA	NA	NA	NA
group_1798	hypothetical protein	12	1	NA	NA	NA	NA
sbmA	hypothetical protein	12	0	NA	NA	NA	NA
group_1935	hypothetical protein	12	0	NA	NA	NA	NA
group_3986	hypothetical protein	12	0	NA	NA	NA	NA
ileS	Isoleucine--tRNA ligase	12	0	catalytic_activity	cell	metabolic_process	translational_protein
group_418	hypothetical protein	12	0	NA	NA	NA	NA
group_682	hypothetical protein	11	1	NA	NA	NA	NA
group_1572	hypothetical protein	11	0	NA	NA	NA	NA
rpoBC_1	Bifunctional DNA-directed RNA polymerase subunit beta-beta'	11	0	NA	NA	NA	NA
group_981	Aspartate aminotransferase	11	0	NA	NA	NA	NA
group_1643	hypothetical protein	11	0	NA	NA	NA	NA
polA	DNA polymerase I	10	1	catalytic_activity	cell	metabolic_process	nucleic_acid_binding_protein
gltB_2	Glutamate synthase [NADPH] small chain	10	0	catalytic_activity	NA	metabolic_process	metabolite_interconversion_enzyme
group_1826	hypothetical protein	10	0	NA	NA	NA	NA
hldD	ADP-L-glycero-D-manno-heptose-6-epimerase	10	0	NA	NA	NA	NA
katA	Catalase	10	0	NA	NA	NA	NA
hldE	Bifunctional protein HldE	10	0	catalytic_activity	cell	NA	NA
cobB	NAD-dependent protein deacylase	10	0	NA	NA	NA	protein_modifying_enzyme
ackA	Acetate kinase	10	0	NA	NA	NA	NA
pseB	UDP-N-acetylglucosamine 4	10	0	NA	NA	NA	NA
leuA	2-isopropylmalate synthase	10	0	catalytic_activity	NA	metabolic_process	metabolite_interconversion_enzyme
ligA_1	DNA ligase	10	0	NA	NA	NA	nucleic_acid_binding_protein
group_2312	hypothetical protein	10	0	NA	NA	NA	NA
group_1352	hypothetical protein	10	0	NA	NA	NA	NA
group_40	hypothetical protein	9	4	NA	NA	NA	NA
group_344	Lipid-A-disaccharide synthase	9	3	NA	NA	NA	NA
group_4224	hypothetical protein	9	2	NA	NA	NA	NA
uvrB	UvrABC system protein B	9	1	NA	NA	NA	nucleic_acid_binding_protein
pgi	Glucose-6-phosphate isomerase	9	1	catalytic_activity	cell	metabolic_process	metabolite_interconversion_enzyme
gltB_1	Ferredoxin-dependent glutamate synthase 1	9	1	catalytic_activity	NA	metabolic_process	metabolite_interconversion_enzyme
group_448	hypothetical protein	9	1	NA	NA	NA	NA
group_551	hypothetical protein	9	1	NA	NA	NA	NA
group_1842	hypothetical protein	9	1	NA	NA	NA	NA
moeA_2	Molybdopterin molybdenumtransferase	9	0	catalytic_activity	cell	metabolic_process	NA
uvrA	UvrABC system protein A	9	0	NA	NA	NA	transporter
guaA	GMP synthase [glutamine-hydrolyzing]	9	0	catalytic_activity	cell	metabolic_process	metabolite_interconversion_enzyme
group_397	hypothetical protein	9	0	NA	NA	NA	NA
group_240	hypothetical protein	8	2	NA	NA	NA	NA
rmd	GDP-6-deoxy-D-mannose reductase	8	2	NA	NA	NA	NA
group_628	hypothetical protein	8	2	NA	NA	NA	NA
mfd	hypothetical protein	8	1	NA	NA	NA	nucleic_acid_binding_protein
mqnC	Cyclic dehypoxanthine futalosine synthase	8	1	NA	NA	NA	NA
group_764	hypothetical protein	8	1	NA	NA	NA	NA
bepE	Efflux pump membrane transporter BepE	8	1	NA	NA	NA	NA
pseI	Pseudaminic acid synthase	8	1	NA	NA	NA	NA
rfbC	dTDP-4-dehydrorhamnose 3	8	1	NA	NA	NA	NA
virB4	Type IV secretion system protein virB4	8	1	NA	NA	NA	NA
dxr	1-deoxy-D-xylulose 5-phosphate reductoisomerase	8	0	catalytic_activity	NA	metabolic_process	metabolite_interconversion_enzyme
group_1932	hypothetical protein	8	0	NA	NA	NA	NA
group_1995	hypothetical protein	8	0	NA	NA	NA	NA
pbpF	Penicillin-binding protein 1F	8	0	NA	NA	NA	NA
guaB	Inosine-5'-monophosphate dehydrogenase	8	0	catalytic_activity	NA	metabolic_process	metabolite_interconversion_enzyme
mnmG	tRNA uridine 5-carboxymethylaminomethyl modification enzyme MnmG	8	0	NA	NA	NA	NA
gatB	Aspartyl/glutamyl-tRNA(Asn/Gln) amidotransferase subunit B	8	0	NA	NA	NA	NA
fabH	3-oxoacyl-[acyl-carrier-protein] synthase 3	8	0	NA	NA	NA	metabolite_interconversion_enzyme
dus	putative tRNA-dihydrouridine synthase	8	0	NA	NA	NA	NA
group_1174	hypothetical protein	8	0	NA	NA	NA	NA
epsJ	putative glycosyltransferase EpsJ	8	0	NA	NA	NA	NA
group_1718	hypothetical protein	8	0	NA	NA	NA	NA
group_398	hypothetical protein	7	3	NA	NA	NA	NA
group_785	hypothetical protein	7	2	NA	NA	NA	NA
group_2538	hypothetical protein	7	2	NA	NA	NA	NA
recG	ATP-dependent DNA helicase RecG	7	1	catalytic_activity	NA	response_to_stimulus	NA
copA_1	Copper-exporting P-type ATPase	7	1	transporter_activity	NA	NA	transporter
ilvC	Ketol-acid reductoisomerase (NADP(+))	7	1	catalytic_activity	NA	metabolic_process	NA
group_936	hypothetical protein	7	1	NA	NA	NA	NA
eptA	Phosphoethanolamine transferase EptA	7	1	catalytic_activity	membrane	metabolic_process	NA
algC	Phosphomannomutase/phosphoglucomutase	7	0	NA	NA	NA	NA
cfiA	2-oxoglutarate carboxylase large subunit	7	0	NA	NA	NA	NA
hypB	Hydrogenase maturation factor HypB	7	0	catalytic_activity	NA	metabolic_process	transfer_or_carrier_protein
tsaD	tRNA N6-adenosine threonylcarbamoyltransferase	7	0	NA	protein_containing_complex	NA	metabolite_interconversion_enzyme
yajR	Inner membrane transport protein YajR	7	0	NA	NA	NA	NA
group_1488	hypothetical protein	7	0	NA	NA	NA	NA
dppB	Dipeptide transport system permease protein DppB	7	0	NA	NA	NA	NA
group_1512	hypothetical protein	7	0	NA	NA	NA	NA
group_1583	hypothetical protein	7	0	NA	NA	NA	NA
group_1590	hypothetical protein	7	0	NA	NA	NA	NA
mco	Multicopper oxidase mco	7	0	NA	NA	NA	NA
group_1941	hypothetical protein	7	0	NA	NA	NA	NA
ttcA	tRNA-cytidine(32) 2-sulfurtransferase	7	0	NA	NA	NA	NA
speA	Biosynthetic arginine decarboxylase	7	0	catalytic_activity	NA	metabolic_process	metabolite_interconversion_enzyme
nrdA	Ribonucleoside-diphosphate reductase 1 subunit alpha	7	0	catalytic_activity	protein_containing_complex	metabolic_process	metabolite_interconversion_enzyme
rnj	Ribonuclease J	7	0	NA	NA	NA	NA
selB	Selenocysteine-specific elongation factor	7	0	binding	cell	NA	translational_protein
mdtC	Multidrug resistance protein MdtC	7	0	NA	NA	NA	NA
rlmN	putative dual-specificity RNA methyltransferase RlmN	7	0	NA	NA	metabolic_process	nucleic_acid_binding_protein
pepF1	Oligoendopeptidase F	7	0	NA	NA	NA	NA
thiH	2-iminoacetate synthase	7	0	NA	NA	NA	metabolite_interconversion_enzyme
waaA	3-deoxy-D-manno-octulosonic acid transferase	7	0	NA	NA	NA	NA
thiG	Thiazole synthase	7	0	NA	NA	NA	NA
group_763	hypothetical protein	7	0	NA	NA	NA	NA
moeA_1	Molybdopterin molybdenumtransferase	7	0	catalytic_activity	cell	metabolic_process	NA
purQ	Phosphoribosylformylglycinamidine synthase subunit PurQ	7	0	NA	NA	NA	NA
kipI	Kinase A inhibitor	7	0	NA	NA	NA	NA
group_401	hypothetical protein	7	0	NA	NA	NA	NA
group_791	hypothetical protein	7	0	NA	NA	NA	NA
legG	GDP/UDP-N	7	0	NA	NA	NA	NA
cirA	Colicin I receptor	7	0	NA	NA	NA	NA
spoIIIE	hypothetical protein	6	4	NA	NA	NA	NA
group_1040	hypothetical protein	6	2	NA	NA	NA	NA
group_1136	hypothetical protein	6	1	NA	NA	NA	NA
group_1415	hypothetical protein	6	1	NA	NA	NA	NA
group_1857	hypothetical protein	6	1	NA	NA	NA	NA
group_342	hypothetical protein	6	1	NA	NA	NA	NA
leuS	Leucine--tRNA ligase	6	1	catalytic_activity	NA	metabolic_process	translational_protein
der	GTPase Der	6	1	NA	NA	NA	protein_binding_activity_modulator
metE	5-methyltetrahydropteroyltriglutamate--homocysteine methyltransferase	6	1	NA	NA	NA	metabolite_interconversion_enzyme
group_1523	hypothetical protein	6	1	NA	NA	NA	NA
group_964	hypothetical protein	6	1	NA	NA	NA	NA
group_1153	hypothetical protein	6	0	NA	NA	NA	NA
group_1386	hypothetical protein	6	0	NA	NA	NA	NA
group_1502	hypothetical protein	6	0	NA	NA	NA	NA
ddl	D-alanine--D-alanine ligase	6	0	catalytic_activity	NA	metabolic_process	metabolite_interconversion_enzyme
nuoL	NADH-quinone oxidoreductase subunit L	6	0	NA	NA	NA	metabolite_interconversion_enzyme
group_1929	hypothetical protein	6	0	NA	NA	NA	NA
rimO	Ribosomal protein S12 methylthiotransferase RimO	6	0	catalytic_activity	cell	NA	NA
hemN_2	Oxygen-independent coproporphyrinogen III oxidase	6	0	NA	NA	NA	metabolite_interconversion_enzyme
group_1973	hypothetical protein	6	0	NA	NA	NA	NA
czcD	Cadmium	6	0	NA	NA	NA	NA
group_2058	hypothetical protein	6	0	NA	NA	NA	NA
argD	Acetylornithine aminotransferase	6	0	binding	NA	NA	metabolite_interconversion_enzyme
yojI	ABC transporter ATP-binding/permease protein YojI	6	0	NA	NA	NA	NA
fliI	Flagellum-specific ATP synthase	6	0	NA	NA	NA	transporter
ftsH	ATP-dependent zinc metalloprotease FtsH	6	0	catalytic_activity	NA	metabolic_process	protein_modifying_enzyme
htpG	Chaperone protein HtpG	6	0	binding	NA	cellular_process	chaperone
valS	Valine--tRNA ligase	6	0	catalytic_activity	cell	metabolic_process	NA
iscS	Cysteine desulfurase IscS	6	0	NA	NA	NA	metabolite_interconversion_enzyme
group_4218	hypothetical protein	6	0	NA	NA	NA	NA
queF	NADPH-dependent 7-cyano-7-deazaguanine reductase	6	0	NA	NA	NA	NA
pdxA	4-hydroxythreonine-4-phosphate dehydrogenase	6	0	catalytic_activity	NA	metabolic_process	metabolite_interconversion_enzyme
pglD	UDP-N-acetylbacillosamine N-acetyltransferase	6	0	NA	NA	NA	NA
group_796	hypothetical protein	6	0	NA	NA	NA	NA
thiL	Thiamine-monophosphate kinase	6	0	NA	NA	NA	metabolite_interconversion_enzyme
group_1839	hypothetical protein	6	0	NA	NA	NA	NA
group_491	hypothetical protein	6	0	NA	NA	NA	NA
metC	Cystathionine beta-lyase	6	0	catalytic_activity	NA	metabolic_process	NA
hemH	Ferrochelatase	6	0	catalytic_activity	NA	metabolic_process	metabolite_interconversion_enzyme
group_154	Putative polysaccharide biosynthesis protein with aminopeptidase-like domain protein	6	0	NA	NA	NA	NA
group_660	hypothetical protein	6	0	NA	NA	NA	NA
group_2150	hypothetical protein	6	0	NA	NA	NA	NA
pckA	Phosphoenolpyruvate carboxykinase (ATP)	5	2	catalytic_activity	cell	metabolic_process	metabolite_interconversion_enzyme
frdA	Fumarate reductase flavoprotein subunit	5	2	catalytic_activity	membrane	metabolic_process	metabolite_interconversion_enzyme
pseC	UDP-4-amino-4	5	2	NA	NA	NA	NA
rimP	Ribosome maturation factor RimP	5	2	NA	NA	NA	NA
group_278	hypothetical protein	5	2	NA	NA	NA	NA
group_261	hypothetical protein	5	2	NA	NA	NA	NA
argH	Argininosuccinate lyase	5	1	catalytic_activity	cell	metabolic_process	metabolite_interconversion_enzyme
group_1181	hypothetical protein	5	1	NA	NA	NA	NA
metG	Methionine--tRNA ligase	5	1	NA	cell	metabolic_process	translational_protein
kpsT	Polysialic acid transport ATP-binding protein KpsT	5	1	NA	NA	NA	NA
tsf	Elongation factor Ts	5	1	translation_regulator_activity	NA	metabolic_process	translational_protein
group_648	hypothetical protein	5	1	NA	NA	NA	NA
feoB	Fe(2+) transporter FeoB	5	1	transporter_activity	membrane	NA	transfer_or_carrier_protein
pseG	UDP-2	5	1	NA	NA	NA	NA
grpE	Protein GrpE	5	1	molecular_function_regulator	NA	NA	transporter
appA	Oligopeptide-binding protein AppA	5	1	NA	NA	NA	NA
ycdF	Dihydroanticapsin 7-dehydrogenase	5	1	NA	NA	NA	NA
flaA	Flagellin A	5	1	NA	NA	NA	NA
porA	Major outer membrane protein	5	1	NA	NA	NA	NA
group_452	hypothetical protein	5	1	NA	NA	NA	NA
group_1112	hypothetical protein	5	0	NA	NA	NA	NA
ydcP	putative protease YdcP	5	0	NA	NA	NA	NA
sucC	Succinate--CoA ligase [ADP-forming] subunit beta	5	0	catalytic_activity	protein_containing_complex	metabolic_process	metabolite_interconversion_enzyme
argB	Acetylglutamate kinase	5	0	catalytic_activity	NA	metabolic_process	NA
tupB	Tungstate uptake system permease protein TupB	5	0	NA	NA	NA	NA
yeeO	putative FMN/FAD exporter YeeO	5	0	NA	NA	NA	NA
group_1944	hypothetical protein	5	0	NA	NA	NA	NA
ppa	Inorganic pyrophosphatase	5	0	catalytic_activity	NA	metabolic_process	metabolite_interconversion_enzyme
msrP	Protein-methionine-sulfoxide reductase catalytic subunit MsrP	5	0	NA	NA	NA	metabolite_interconversion_enzyme
nuoD	NADH-quinone oxidoreductase subunit D	5	0	NA	NA	NA	NA
clpY	ATP-dependent protease ATPase subunit ClpY	5	0	NA	NA	NA	NA
group_3851	hypothetical protein	5	0	NA	NA	NA	NA
typA	GTP-binding protein TypA/BipA	5	0	catalytic_activity	protein_containing_complex	NA	translational_protein
dnaE	DNA polymerase III subunit alpha	5	0	NA	NA	NA	nucleic_acid_binding_protein
clpB	Chaperone protein ClpB	5	0	NA	NA	NA	NA
gyrB	DNA gyrase subunit B	5	0	NA	NA	NA	nucleic_acid_binding_protein
glmS	Glutamine--fructose-6-phosphate aminotransferase [isomerizing]	5	0	catalytic_activity	NA	metabolic_process	metabolite_interconversion_enzyme
pgk	Phosphoglycerate kinase	5	0	catalytic_activity	cell	metabolic_process	metabolite_interconversion_enzyme
atoC	Regulatory protein AtoC	5	0	NA	NA	NA	NA
group_4237	hypothetical protein	5	0	NA	NA	NA	NA
aspS	Aspartate--tRNA(Asp/Asn) ligase	5	0	NA	NA	NA	translational_protein
lysA	Diaminopimelate decarboxylase	5	0	catalytic_activity	NA	metabolic_process	metabolite_interconversion_enzyme
motB	Motility protein B	5	0	NA	NA	NA	structural_protein
ygiC	Putative acid--amine ligase YgiC	5	0	NA	NA	NA	NA
group_805	hypothetical protein	5	0	NA	NA	NA	NA
coaBC	Coenzyme A biosynthesis bifunctional protein CoaBC	5	0	NA	NA	NA	NA
selA	L-seryl-tRNA(Sec) selenium transferase	5	0	catalytic_activity	NA	metabolic_process	NA
group_967	hypothetical protein	5	0	NA	NA	NA	NA
hisH_1	Imidazole glycerol phosphate synthase subunit HisH	5	0	catalytic_activity	NA	NA	metabolite_interconversion_enzyme
group_882	hypothetical protein	5	0	NA	NA	NA	NA
panB	3-methyl-2-oxobutanoate hydroxymethyltransferase	5	0	catalytic_activity	cell	metabolic_process	metabolite_interconversion_enzyme
tcdA	tRNA threonylcarbamoyladenosine dehydratase	5	0	NA	NA	NA	NA
zupT	Zinc transporter ZupT	5	0	transporter_activity	NA	localization	transporter
pcaB	3-carboxy-cis	5	0	NA	NA	NA	NA
group_106	hypothetical protein	5	0	NA	NA	NA	NA
group_414	hypothetical protein	5	0	NA	NA	NA	NA
group_36	hypothetical protein	5	0	NA	NA	NA	NA
rfaF	ADP-heptose--LPS heptosyltransferase 2	4	11	NA	NA	NA	NA
group_534	hypothetical protein	4	4	NA	NA	NA	NA
sphX	Protein SphX	4	3	NA	NA	NA	NA
flaB	Flagellin B	4	3	NA	NA	NA	NA
group_114	hypothetical protein	4	3	NA	NA	NA	NA
topA	DNA topoisomerase 1	4	2	NA	NA	NA	nucleic_acid_binding_protein
group_67	Colicin I receptor	4	2	NA	NA	NA	NA
nuoJ	NADH-quinone oxidoreductase subunit J	4	1	catalytic_activity	NA	NA	NA
radA	DNA repair protein RadA	4	1	NA	NA	response_to_stimulus	nucleic_acid_binding_protein
dcuD_1	Putative cryptic C4-dicarboxylate transporter DcuD	4	1	NA	NA	NA	NA
lldP	L-lactate permease	4	1	NA	NA	NA	NA
ispG	4-hydroxy-3-methylbut-2-en-1-yl diphosphate synthase (flavodoxin)	4	1	catalytic_activity	NA	metabolic_process	NA
group_277	hypothetical protein	4	1	NA	NA	NA	NA
mprA_2	Response regulator MprA	4	0	NA	NA	NA	NA
tdeA	Toxin and drug export protein A	4	0	NA	NA	NA	NA
hemB	Delta-aminolevulinic acid dehydratase	4	0	catalytic_activity	cell	metabolic_process	metabolite_interconversion_enzyme
rfaC	Lipopolysaccharide heptosyltransferase 1	4	0	NA	NA	NA	NA
pglH	GalNAc-alpha-(1->4)-GalNAc-alpha-(1->3)-diNAcBac-PP-undecaprenol alpha-1	4	0	NA	NA	NA	NA
cydB	Cytochrome bd-I ubiquinol oxidase subunit 2	4	0	catalytic_activity	protein_containing_complex	metabolic_process	metabolite_interconversion_enzyme
group_1412	hypothetical protein	4	0	NA	NA	NA	NA
group_1419	hypothetical protein	4	0	NA	NA	NA	NA
mqnE	Aminodeoxyfutalosine synthase	4	0	NA	NA	NA	NA
nuoM	NADH-quinone oxidoreductase subunit M	4	0	catalytic_activity	protein_containing_complex	metabolic_process	metabolite_interconversion_enzyme
acrE	Multidrug export protein AcrE	4	0	NA	NA	NA	NA
pnp	Polyribonucleotide nucleotidyltransferase	4	0	catalytic_activity	cell	metabolic_process	metabolite_interconversion_enzyme
group_1625	hypothetical protein	4	0	NA	NA	NA	NA
sstT	Serine/threonine transporter SstT	4	0	transporter_activity	membrane	localization	transporter
ffh	Signal recognition particle protein	4	0	NA	NA	NA	nucleic_acid_binding_protein
group_1863	hypothetical protein	4	0	NA	NA	NA	NA
group_1914	hypothetical protein	4	0	NA	NA	NA	NA
putP	Sodium/proline symporter	4	0	NA	NA	NA	NA
ruvC	Crossover junction endodeoxyribonuclease RuvC	4	0	NA	NA	NA	NA
alaS	Alanine--tRNA ligase	4	0	catalytic_activity	NA	metabolic_process	translational_protein
group_2030	putative transcriptional regulatory protein	4	0	NA	NA	NA	NA
lpxL	Lipid A biosynthesis lauroyltransferase	4	0	NA	NA	NA	NA
fusA	Elongation factor G	4	0	translation_regulator_activity	NA	NA	translational_protein
rpoBC_2	Bifunctional DNA-directed RNA polymerase subunit beta-beta'	4	0	NA	NA	NA	NA
penA	putative peptidoglycan D	4	0	NA	NA	NA	NA
group_3937	hypothetical protein	4	0	NA	NA	NA	NA
glyA	Serine hydroxymethyltransferase	4	0	catalytic_activity	cell	response_to_stimulus	metabolite_interconversion_enzyme
fabL	Enoyl-[acyl-carrier-protein] reductase [NADPH] FabL	4	0	NA	NA	NA	NA
fabG	3-oxoacyl-[acyl-carrier-protein] reductase FabG	4	0	catalytic_activity	NA	metabolic_process	metabolite_interconversion_enzyme
bioB	Biotin synthase	4	0	catalytic_activity	NA	metabolic_process	metabolite_interconversion_enzyme
pstB	Phosphate import ATP-binding protein PstB	4	0	NA	NA	NA	transporter
group_4078	hypothetical protein	4	0	NA	NA	NA	NA
fatC	Ferric-anguibactin transport system permease protein FatC	4	0	NA	NA	NA	NA
lutB	Lactate utilization protein B	4	0	NA	NA	NA	NA
apbC	Iron-sulfur cluster carrier protein	4	0	NA	NA	NA	NA
purB	Adenylosuccinate lyase	4	0	NA	NA	NA	NA
hypD	Hydrogenase maturation factor HypD	4	0	binding	NA	metabolic_process	NA
purH	Bifunctional purine biosynthesis protein PurH	4	0	catalytic_activity	cell	metabolic_process	metabolite_interconversion_enzyme
proS	Proline--tRNA ligase	4	0	catalytic_activity	NA	metabolic_process	translational_protein
group_4231	hypothetical protein	4	0	NA	NA	NA	NA
rpsA	30S ribosomal protein S1	4	0	structural_molecule_activity	NA	metabolic_process	translational_protein
kpsD	Polysialic acid transport protein KpsD	4	0	NA	NA	NA	NA
gmhB	D-glycero-alpha-D-manno-heptose-1	4	0	NA	NA	NA	NA
tpiA	Triosephosphate isomerase	4	0	catalytic_activity	cell	metabolic_process	metabolite_interconversion_enzyme
group_681	hypothetical protein	4	0	NA	NA	NA	NA
queH	Epoxyqueuosine reductase QueH	4	0	NA	NA	NA	NA
murD	UDP-N-acetylmuramoylalanine--D-glutamate ligase	4	0	NA	NA	NA	metabolite_interconversion_enzyme
ypeA	Acetyltransferase YpeA	4	0	NA	NA	NA	NA
group_919	dITP/XTP pyrophosphatase	4	0	NA	NA	NA	NA
group_953	hypothetical protein	4	0	NA	NA	NA	NA
ribF	Riboflavin biosynthesis protein RibF	4	0	catalytic_activity	NA	metabolic_process	metabolite_interconversion_enzyme
group_973	hypothetical protein	4	0	NA	NA	NA	NA
gmhA1	Phosphoheptose isomerase 1	4	0	NA	NA	NA	NA
group_1157	hypothetical protein	4	0	NA	NA	NA	NA
group_1197	hypothetical protein	4	0	NA	NA	NA	NA
group_1815	hypothetical protein	4	0	NA	NA	NA	NA
ymfD	Bacillibactin exporter	4	0	NA	NA	NA	NA
legF_1	CMP-N	4	0	NA	NA	NA	NA
folP	Bifunctional dihydropteroate synthase/dihydropteroate reductase	4	0	catalytic_activity	NA	metabolic_process	NA
group_693	hypothetical protein	4	0	NA	NA	NA	NA
cysA	hypothetical protein	4	0	NA	NA	NA	NA
gspF	Putative type II secretion system protein F	4	0	NA	NA	NA	NA
pldA	hypothetical protein	4	0	NA	NA	NA	NA
epsN	Putative pyridoxal phosphate-dependent aminotransferase EpsN	4	0	NA	NA	NA	NA
kpsM	Polysialic acid transport protein KpsM	4	0	NA	NA	NA	NA
group_1456	putative TonB-dependent receptor	4	0	NA	NA	NA	NA
group_1173	hypothetical protein	4	0	NA	NA	NA	NA
group_383	CRISPR-associated endonuclease Cas9	4	0	NA	NA	NA	NA
group_2169	hypothetical protein	4	0	NA	NA	NA	NA
group_2642	hypothetical protein	4	0	NA	NA	NA	NA
group_530	hypothetical protein	4	0	NA	NA	NA	NA
group_1360	hypothetical protein	4	0	NA	NA	NA	NA
group_1667	hypothetical protein	4	0	NA	NA	NA	NA
uvrC	UvrABC system protein C	3	7	NA	protein_containing_complex	response_to_stimulus	nucleic_acid_binding_protein
group_1129	hypothetical protein	3	2	NA	NA	NA	NA
maeB	NADP-dependent malic enzyme	3	2	NA	NA	NA	NA
gyrA	DNA gyrase subunit A	3	2	catalytic_activity	protein_containing_complex	metabolic_process	nucleic_acid_binding_protein
kdpA_2	Potassium-transporting ATPase potassium-binding subunit	3	2	transporter_activity	membrane	localization	transporter
group_567	hypothetical protein	3	2	NA	NA	NA	NA
group_558	hypothetical protein	3	2	NA	NA	NA	NA
mnmA	tRNA-specific 2-thiouridylase MnmA	3	1	NA	NA	metabolic_process	nucleic_acid_binding_protein
bamA	Outer membrane protein assembly factor BamA	3	1	NA	NA	NA	NA
group_815	hypothetical protein	3	1	NA	NA	NA	NA
group_356	hypothetical protein	3	1	NA	NA	NA	NA
group_761	hypothetical protein	3	1	NA	NA	NA	NA
bioA	Adenosylmethionine-8-amino-7-oxononanoate aminotransferase	3	1	catalytic_activity	NA	metabolic_process	metabolite_interconversion_enzyme
group_389	hypothetical protein	3	1	NA	NA	NA	NA
group_122	hypothetical protein	3	1	NA	NA	NA	NA
group_1079	hypothetical protein	3	0	NA	NA	NA	NA
group_1122	hypothetical protein	3	0	NA	NA	NA	NA
group_1186	hypothetical protein	3	0	NA	NA	NA	NA
group_1208	hypothetical protein	3	0	NA	NA	NA	NA
recN	DNA repair protein RecN	3	0	NA	NA	response_to_stimulus	NA
group_1256	hypothetical protein	3	0	NA	NA	NA	NA
dnaJ	Chaperone protein DnaJ	3	0	binding	cell	cellular_process	NA
pctC	Methyl-accepting chemotaxis protein PctC	3	0	NA	NA	NA	NA
group_1531	hypothetical protein	3	0	NA	NA	NA	NA
group_1588	hypothetical protein	3	0	NA	NA	NA	NA
bcp	Putative peroxiredoxin bcp	3	0	catalytic_activity	cell	response_to_stimulus	metabolite_interconversion_enzyme
fatD	Ferric-anguibactin transport system permease protein FatD	3	0	NA	NA	NA	NA
pyrB	Aspartate carbamoyltransferase	3	0	catalytic_activity	cell	metabolic_process	metabolite_interconversion_enzyme
group_1864	hypothetical protein	3	0	NA	NA	NA	NA
trxB	Thioredoxin reductase	3	0	NA	NA	NA	NA
group_1953	hypothetical protein	3	0	NA	NA	NA	NA
sat	Sulfate adenylyltransferase	3	0	catalytic_activity	cell	NA	translational_protein
rplD	50S ribosomal protein L4	3	0	structural_molecule_activity	NA	NA	NA
dnaA	Chromosomal replication initiator protein DnaA	3	0	binding	membrane	metabolic_process	NA
proP_1	Proline/betaine transporter	3	0	NA	NA	NA	NA
group_2009	hypothetical protein	3	0	NA	NA	NA	NA
group_2044	hypothetical protein	3	0	NA	NA	NA	NA
group_2047	hypothetical protein	3	0	NA	NA	NA	NA
pglI	GalNAc(5)-diNAcBac-PP-undecaprenol beta-1	3	0	NA	NA	NA	NA
group_2062	hypothetical protein	3	0	NA	NA	NA	NA
group_2143	hypothetical protein	3	0	NA	NA	NA	NA
group_300	hypothetical protein	3	0	NA	NA	NA	NA
thyX	Flavin-dependent thymidylate synthase	3	0	NA	NA	NA	NA
uvrD	DNA helicase II	3	0	catalytic_activity	protein_containing_complex	response_to_stimulus	NA
ftsW	putative peptidoglycan glycosyltransferase FtsW	3	0	transporter_activity	membrane	localization	NA
hydB	Quinone-reactive Ni/Fe-hydrogenase large chain	3	0	NA	NA	NA	NA
pheA	P-protein	3	0	catalytic_activity	cell	metabolic_process	metabolite_interconversion_enzyme
sucD	Succinate--CoA ligase [ADP-forming] subunit alpha	3	0	catalytic_activity	cell	metabolic_process	NA
aat	Leucyl/phenylalanyl-tRNA--protein transferase	3	0	catalytic_activity	cell	NA	NA
dapA	4-hydroxy-tetrahydrodipicolinate synthase	3	0	NA	NA	NA	metabolite_interconversion_enzyme
mprA_1	Response regulator MprA	3	0	NA	NA	NA	NA
ribN	Riboflavin transporter	3	0	NA	NA	NA	NA
pyrG	CTP synthase	3	0	catalytic_activity	NA	metabolic_process	metabolite_interconversion_enzyme
nhaA_2	Na(+)/H(+) antiporter NhaA	3	0	NA	NA	NA	transporter
fliF	Flagellar M-ring protein	3	0	NA	NA	NA	NA
livH	High-affinity branched-chain amino acid transport system permease protein LivH	3	0	transporter_activity	membrane	response_to_stimulus	transporter
group_4169	hypothetical protein	3	0	NA	NA	NA	NA
pyrD	Dihydroorotate dehydrogenase (quinone)	3	0	NA	NA	NA	NA
clpA	ATP-dependent Clp protease ATP-binding subunit ClpA	3	0	NA	NA	NA	NA
group_4183	hypothetical protein	3	0	NA	NA	NA	NA
ybiT	putative ABC transporter ATP-binding protein YbiT	3	0	NA	NA	NA	NA
hipO_1	Hippurate hydrolase	3	0	NA	NA	NA	NA
dcuA	Anaerobic C4-dicarboxylate transporter DcuA	3	0	NA	NA	NA	NA
ygeA	Putative racemase YgeA	3	0	NA	NA	NA	NA
prfB	Peptide chain release factor 2	3	0	NA	NA	NA	translational_protein
glmU	Bifunctional protein GlmU	3	0	NA	NA	NA	metabolite_interconversion_enzyme
secD	Protein translocase subunit SecD	3	0	NA	membrane	localization	NA
group_4302	hypothetical protein	3	0	NA	NA	NA	NA
murE	UDP-N-acetylmuramoyl-L-alanyl-D-glutamate--2	3	0	NA	NA	NA	metabolite_interconversion_enzyme
group_4312	hypothetical protein	3	0	NA	NA	NA	NA
nqo8	NADH-quinone oxidoreductase subunit 8	3	0	NA	NA	NA	NA
purM	Phosphoribosylformylglycinamidine cyclo-ligase	3	0	catalytic_activity	cell	metabolic_process	metabolite_interconversion_enzyme
lpxC	UDP-3-O-acyl-N-acetylglucosamine deacetylase	3	0	NA	NA	NA	NA
crcB	Putative fluoride ion transporter CrcB	3	0	transporter_activity	membrane	localization	NA
dedA	Protein DedA	3	0	NA	NA	NA	NA
group_598	hypothetical protein	3	0	NA	NA	NA	NA
moaC1	Cyclic pyranopterin monophosphate synthase 1	3	0	NA	NA	NA	NA
group_741	hypothetical protein	3	0	NA	NA	NA	NA
psd	Phosphatidylserine decarboxylase proenzyme	3	0	catalytic_activity	NA	metabolic_process	metabolite_interconversion_enzyme
moaE	Molybdopterin synthase catalytic subunit	3	0	NA	cell	NA	NA
group_880	hypothetical protein	3	0	NA	NA	NA	NA
purN	Phosphoribosylglycinamide formyltransferase	3	0	catalytic_activity	cell	metabolic_process	metabolite_interconversion_enzyme
group_952	hypothetical protein	3	0	NA	NA	NA	NA
surE	5'-nucleotidase SurE	3	0	catalytic_activity	NA	metabolic_process	NA
leuB	3-isopropylmalate dehydrogenase	3	0	catalytic_activity	cell	metabolic_process	metabolite_interconversion_enzyme
group_1553	hypothetical protein	3	0	NA	NA	NA	NA
thrC	Threonine synthase	3	0	NA	NA	NA	NA
group_372	hypothetical protein	3	0	NA	NA	NA	NA
mnmC	tRNA 5-methylaminomethyl-2-thiouridine biosynthesis bifunctional protein MnmC	3	0	catalytic_activity	cell	NA	metabolite_interconversion_enzyme
group_1925	hypothetical protein	3	0	NA	NA	NA	NA
group_2485	hypothetical protein	3	0	NA	NA	NA	NA
group_645	hypothetical protein	3	0	NA	NA	NA	NA
group_1127	hypothetical protein	3	0	NA	NA	NA	NA
group_2026	hypothetical protein	3	0	NA	NA	NA	NA
group_396	hypothetical protein	3	0	NA	NA	NA	NA
mmpA	Metalloprotease MmpA	3	0	NA	NA	NA	NA
group_1910	hypothetical protein	3	0	NA	NA	NA	NA
group_822	hypothetical protein	3	0	NA	NA	NA	NA
dsbI	Protein-disulfide oxidoreductase DsbI	3	0	NA	NA	NA	NA
group_1439	hypothetical protein	3	0	NA	NA	NA	NA
group_336	hypothetical protein	3	0	NA	NA	NA	NA
group_326	hypothetical protein	3	0	NA	NA	NA	NA
group_931	hypothetical protein	3	0	NA	NA	NA	NA
group_1029	hypothetical protein	3	0	NA	NA	NA	NA
group_1047	hypothetical protein	3	0	NA	NA	NA	NA
group_1317	hypothetical protein	3	0	NA	NA	NA	NA
group_230	hypothetical protein	3	0	NA	NA	NA	NA
group_1744	Type IV secretion system protein VirB11	3	0	NA	NA	NA	NA
group_1334	L-asparaginase 2	3	0	NA	NA	NA	NA
group_2702	hypothetical protein	3	0	NA	NA	NA	NA
group_250	hypothetical protein	3	0	NA	NA	NA	NA
group_554	hypothetical protein	3	0	NA	NA	NA	NA
group_605	hypothetical protein	3	0	NA	NA	NA	NA
group_34	hypothetical protein	3	0	NA	NA	NA	NA
group_251	hypothetical protein	2	6	NA	NA	NA	NA
fcl	GDP-L-fucose synthase	2	4	catalytic_activity	NA	NA	metabolite_interconversion_enzyme
proA	Gamma-glutamyl phosphate reductase	2	2	catalytic_activity	NA	NA	metabolite_interconversion_enzyme
dapE	Succinyl-diaminopimelate desuccinylase	2	2	catalytic_activity	cell	NA	protein_modifying_enzyme
group_502	hypothetical protein	2	2	NA	NA	NA	NA
efe	hypothetical protein	2	2	NA	NA	NA	NA
group_324	hypothetical protein	2	2	NA	NA	NA	NA
arsR	hypothetical protein	2	2	binding	NA	metabolic_process	gene_specific_transcriptional_regulator
mcpQ	hypothetical protein	2	2	NA	NA	NA	NA
group_889	hypothetical protein	2	2	NA	NA	NA	NA
group_532	hypothetical protein	2	2	NA	NA	NA	NA
korA	2-oxoglutarate oxidoreductase subunit KorA	2	1	NA	NA	NA	NA
group_1550	hypothetical protein	2	1	NA	NA	NA	NA
tgt	Queuine tRNA-ribosyltransferase	2	1	NA	cell	metabolic_process	NA
group_1873	hypothetical protein	2	1	NA	NA	NA	NA
carB	Carbamoyl-phosphate synthase large chain	2	1	catalytic_activity	cell	metabolic_process	metabolite_interconversion_enzyme
groL	60 kDa chaperonin	2	1	binding	NA	cellular_process	NA
serS	Serine--tRNA ligase	2	1	NA	NA	NA	translational_protein
recJ	Single-stranded-DNA-specific exonuclease RecJ	2	1	NA	NA	NA	nucleic_acid_binding_protein
ilvD	Dihydroxy-acid dehydratase	2	1	catalytic_activity	cell	NA	metabolite_interconversion_enzyme
pglK	Protein glycosylation K	2	1	NA	NA	NA	NA
aroC	Chorismate synthase	2	1	catalytic_activity	cell	metabolic_process	metabolite_interconversion_enzyme
ilvI	Acetolactate synthase isozyme 3 large subunit	2	1	NA	NA	NA	metabolite_interconversion_enzyme
nnr	Bifunctional NAD(P)H-hydrate repair enzyme Nnr	2	1	NA	NA	NA	NA
group_573	hypothetical protein	2	1	NA	NA	NA	NA
group_1458	Biopolymer transport protein ExbB	2	1	NA	NA	NA	NA
group_210	hypothetical protein	2	1	NA	NA	NA	NA
torZ	Trimethylamine-N-oxide reductase 2	2	1	NA	NA	NA	NA
dpnM	Modification methylase DpnIIA	2	1	NA	NA	NA	NA
group_1285	hypothetical protein	2	1	NA	NA	NA	NA
group_229	hypothetical protein	2	1	NA	NA	NA	NA
cas9	CRISPR-associated endonuclease Cas9	2	1	NA	NA	NA	NA
group_607	hypothetical protein	2	1	NA	NA	NA	NA
group_1054	hypothetical protein	2	1	NA	NA	NA	NA
thiE	Thiamine-phosphate synthase	2	0	catalytic_activity	cell	metabolic_process	metabolite_interconversion_enzyme
queA	S-adenosylmethionine:tRNA ribosyltransferase-isomerase	2	0	catalytic_activity	NA	metabolic_process	metabolite_interconversion_enzyme
group_1152	hypothetical protein	2	0	NA	NA	NA	NA
group_1156	hypothetical protein	2	0	NA	NA	NA	NA
nuoK	NADH-quinone oxidoreductase subunit K	2	0	catalytic_activity	protein_containing_complex	NA	metabolite_interconversion_enzyme
group_1185	hypothetical protein	2	0	NA	NA	NA	NA
fepC	Ferric enterobactin transport ATP-binding protein FepC	2	0	NA	NA	NA	NA
group_1221	hypothetical protein	2	0	NA	NA	NA	NA
msrA	Peptide methionine sulfoxide reductase MsrA	2	0	catalytic_activity	cell	response_to_stimulus	metabolite_interconversion_enzyme
group_1237	hypothetical protein	2	0	NA	NA	NA	NA
mdtI	Spermidine export protein MdtI	2	0	NA	NA	NA	NA
araJ	Putative transporter AraJ	2	0	NA	NA	NA	NA
group_1266	hypothetical protein	2	0	NA	NA	NA	NA
group_1276	hypothetical protein	2	0	NA	NA	NA	NA
group_1327	hypothetical protein	2	0	NA	NA	NA	NA
serC	Phosphoserine aminotransferase	2	0	catalytic_activity	cell	metabolic_process	NA
group_1451	hypothetical protein	2	0	NA	NA	NA	NA
pepA	Cytosol aminopeptidase	2	0	NA	NA	NA	protein_modifying_enzyme
group_1483	hypothetical protein	2	0	NA	NA	NA	NA
pepD	Cytosol non-specific dipeptidase	2	0	catalytic_activity	cell	NA	protein_modifying_enzyme
trpS	Tryptophan--tRNA ligase	2	0	catalytic_activity	NA	metabolic_process	NA
group_1557	hypothetical protein	2	0	NA	NA	NA	NA
group_1563	hypothetical protein	2	0	NA	NA	NA	NA
group_1568	hypothetical protein	2	0	NA	NA	NA	NA
argS	Arginine--tRNA ligase	2	0	catalytic_activity	NA	metabolic_process	NA
fabH1	3-oxoacyl-[acyl-carrier-protein] synthase 3 protein 1	2	0	NA	NA	NA	NA
ppiD	Peptidyl-prolyl cis-trans isomerase D	2	0	NA	NA	NA	NA
rsmH	Ribosomal RNA small subunit methyltransferase H	2	0	catalytic_activity	NA	metabolic_process	metabolite_interconversion_enzyme
group_1804	hypothetical protein	2	0	NA	NA	NA	NA
bzaF	5-hydroxybenzimidazole synthase	2	0	NA	NA	NA	NA
fliM	Flagellar motor switch protein FliM	2	0	NA	NA	response_to_stimulus	NA
fumC	Fumarate hydratase class II	2	0	catalytic_activity	NA	metabolic_process	metabolite_interconversion_enzyme
group_1833	hypothetical protein	2	0	NA	NA	NA	NA
group_1853	hypothetical protein	2	0	NA	NA	NA	NA
tdcB	L-threonine ammonia-lyase	2	0	NA	NA	NA	NA
ycaD	putative MFS-type transporter YcaD	2	0	NA	NA	NA	NA
argC	N-acetyl-gamma-glutamyl-phosphate reductase	2	0	NA	NA	NA	NA
group_1885	hypothetical protein	2	0	NA	NA	NA	NA
group_1886	hypothetical protein	2	0	NA	NA	NA	NA
murA	UDP-N-acetylglucosamine 1-carboxyvinyltransferase	2	0	NA	NA	NA	metabolite_interconversion_enzyme
hisD	Histidinol dehydrogenase	2	0	catalytic_activity	cell	metabolic_process	metabolite_interconversion_enzyme
murJ	putative lipid II flippase MurJ	2	0	transporter_activity	membrane	metabolic_process	NA
ribD	hypothetical protein	2	0	catalytic_activity	NA	NA	NA
tdcG	L-serine dehydratase TdcG	2	0	NA	NA	NA	NA
aroE	Shikimate dehydrogenase (NADP(+))	2	0	catalytic_activity	NA	metabolic_process	metabolite_interconversion_enzyme
group_2049	hypothetical protein	2	0	NA	NA	NA	NA
mqnD	1	2	0	NA	NA	NA	NA
obg	GTPase Obg	2	0	NA	NA	NA	NA
mrdA	Peptidoglycan D	2	0	catalytic_activity	membrane	cellular_process	metabolite_interconversion_enzyme
accC	Biotin carboxylase	2	0	NA	NA	NA	NA
petB	Cytochrome b	2	0	NA	NA	NA	NA
group_3857	hypothetical protein	2	0	NA	NA	NA	NA
gppA	Guanosine-5'-triphosphate	2	0	NA	NA	NA	metabolite_interconversion_enzyme
group_3870	hypothetical protein	2	0	NA	NA	NA	NA
accA	Acetyl-coenzyme A carboxylase carboxyl transferase subunit alpha	2	0	NA	NA	NA	metabolite_interconversion_enzyme
ruvB	Holliday junction ATP-dependent DNA helicase RuvB	2	0	NA	NA	NA	NA
yccA	Modulator of FtsH protease YccA	2	0	NA	NA	NA	NA
nrdB	Ribonucleoside-diphosphate reductase subunit beta	2	0	NA	NA	NA	metabolite_interconversion_enzyme
yecS	L-cystine transport system permease protein YecS	2	0	NA	NA	NA	NA
group_3924	hypothetical protein	2	0	NA	NA	NA	NA
rho	Transcription termination factor Rho	2	0	NA	NA	NA	NA
por	Pyruvate synthase	2	0	NA	NA	NA	NA
purF	Amidophosphoribosyltransferase	2	0	NA	NA	NA	metabolite_interconversion_enzyme
group_3950	hypothetical protein	2	0	NA	NA	NA	NA
rplB	50S ribosomal protein L2	2	0	structural_molecule_activity	NA	metabolic_process	translational_protein
group_3953	hypothetical protein	2	0	NA	NA	NA	NA
ktrB	Ktr system potassium uptake protein B	2	0	NA	NA	NA	NA
tpd	34 kDa membrane antigen	2	0	NA	NA	NA	NA
napA	Periplasmic nitrate reductase	2	0	binding	NA	NA	metabolite_interconversion_enzyme
rbr1	Rubrerythrin-1	2	0	NA	NA	NA	NA
coaX	Type III pantothenate kinase	2	0	NA	NA	NA	NA
hydA	Quinone-reactive Ni/Fe-hydrogenase small chain	2	0	NA	NA	NA	NA
ribBA	Riboflavin biosynthesis protein RibBA	2	0	NA	NA	NA	NA
eno	Enolase	2	0	NA	NA	NA	metabolite_interconversion_enzyme
hemA	Glutamyl-tRNA reductase	2	0	catalytic_activity	NA	metabolic_process	NA
pcrA	ATP-dependent DNA helicase PcrA	2	0	NA	NA	NA	NA
macB	Macrolide export ATP-binding/permease protein MacB	2	0	transporter_activity	membrane	NA	NA
group_4084	hypothetical protein	2	0	NA	NA	NA	NA
argG	Argininosuccinate synthase	2	0	catalytic_activity	cell	metabolic_process	metabolite_interconversion_enzyme
tyrS	Tyrosine--tRNA ligase	2	0	catalytic_activity	cell	metabolic_process	translational_protein
fabI	Enoyl-[acyl-carrier-protein] reductase [NADH] FabI	2	0	NA	NA	NA	metabolite_interconversion_enzyme
ptlI	Pentalenene oxygenase	2	0	NA	NA	NA	NA
hemE	Uroporphyrinogen decarboxylase	2	0	NA	NA	NA	NA
pglF	UDP-N-acetyl-alpha-D-glucosamine C6 dehydratase	2	0	NA	NA	NA	NA
hom	Homoserine dehydrogenase	2	0	NA	NA	NA	NA
rsmD	Ribosomal RNA small subunit methyltransferase D	2	0	NA	NA	NA	nucleic_acid_binding_protein
trpB	Tryptophan synthase beta chain	2	0	NA	NA	NA	NA
dcd	dCTP deaminase	2	0	NA	NA	NA	NA
icd2	Isocitrate dehydrogenase [NADP] 2	2	0	NA	NA	NA	NA
pncB2	Nicotinate phosphoribosyltransferase pncB2	2	0	NA	NA	NA	NA
serA	D-3-phosphoglycerate dehydrogenase	2	0	catalytic_activity	cell	NA	metabolite_interconversion_enzyme
group_4217	Hippurate hydrolase	2	0	NA	NA	NA	NA
group_4229	hypothetical protein	2	0	NA	NA	NA	NA
lpxA	Acyl-[acyl-carrier-protein]--UDP-N-acetylglucosamine O-acyltransferase	2	0	NA	NA	NA	metabolite_interconversion_enzyme
group_4240	hypothetical protein	2	0	NA	NA	NA	NA
group_4243	Carboxynorspermidine synthase	2	0	NA	NA	NA	NA
group_4247	hypothetical protein	2	0	NA	NA	NA	NA
pglB	Undecaprenyl-diphosphooligosaccharide--protein glycotransferase	2	0	NA	NA	NA	NA
lysS	Lysine--tRNA ligase	2	0	catalytic_activity	cell	metabolic_process	translational_protein
group_4295	hypothetical protein	2	0	NA	NA	NA	NA
group_4305	hypothetical protein	2	0	NA	NA	NA	NA
hemC	Porphobilinogen deaminase	2	0	catalytic_activity	cell	metabolic_process	metabolite_interconversion_enzyme
group_515	hypothetical protein	2	0	NA	NA	NA	NA
group_578	hypothetical protein	2	0	NA	NA	NA	NA
truD	tRNA pseudouridine synthase D	2	0	catalytic_activity	cell	metabolic_process	NA
group_586	hypothetical protein	2	0	NA	NA	NA	NA
group_784	hypothetical protein	2	0	NA	NA	NA	NA
group_798	hypothetical protein	2	0	NA	NA	NA	NA
ccp	Cytochrome c551 peroxidase	2	0	NA	NA	NA	NA
pdxJ	Pyridoxine 5'-phosphate synthase	2	0	catalytic_activity	cell	metabolic_process	metabolite_interconversion_enzyme
group_881	Putative NAD(P)H nitroreductase	2	0	NA	NA	NA	NA
yejF	putative ABC transporter ATP-binding protein YejF	2	0	NA	NA	NA	NA
group_949	hypothetical protein	2	0	NA	NA	NA	NA
group_977	hypothetical protein	2	0	NA	NA	NA	NA
bsdB	putative UbiX-like flavin prenyltransferase	2	0	NA	NA	NA	NA
pglA	N	2	0	NA	NA	NA	NA
nadE	NH(3)-dependent NAD(+) synthetase	2	0	catalytic_activity	cell	metabolic_process	metabolite_interconversion_enzyme
group_946	hypothetical protein	2	0	NA	NA	NA	NA
group_1380	putative phosphatase	2	0	NA	NA	NA	NA
hisJ	putative histidine-binding protein	2	0	NA	NA	NA	NA
group_3274	hypothetical protein	2	0	NA	NA	NA	NA
group_552	hypothetical protein	2	0	NA	NA	NA	NA
group_1264	hypothetical protein	2	0	NA	NA	NA	NA
fokIM	Modification methylase FokI	2	0	NA	NA	NA	NA
group_542	putative protein	2	0	NA	NA	NA	NA
kipA	KipI antagonist	2	0	NA	NA	NA	NA
group_807	4-sulfomuconolactone hydrolase	2	0	NA	NA	NA	NA
group_1051	hypothetical protein	2	0	NA	NA	NA	NA
murG	UDP-N-acetylglucosamine--N-acetylmuramyl-(pentapeptide) pyrophosphoryl-undecaprenol N-acetylglucosamine transferase	2	0	NA	NA	NA	metabolite_interconversion_enzyme
cfa	Cyclopropane-fatty-acyl-phospholipid synthase	2	0	NA	NA	NA	metabolite_interconversion_enzyme
group_1241	hypothetical protein	2	0	NA	NA	NA	NA
trpC_2	Indole-3-glycerol phosphate synthase	2	0	catalytic_activity	NA	metabolic_process	metabolite_interconversion_enzyme
legF_2	CMP-N	2	0	NA	NA	NA	NA
lpxB	Lipid-A-disaccharide synthase	2	0	binding	NA	metabolic_process	metabolite_interconversion_enzyme
hisS	Histidine--tRNA ligase	2	0	catalytic_activity	NA	metabolic_process	translational_protein
group_275	hypothetical protein	2	0	NA	NA	NA	NA
group_1594	hypothetical protein	2	0	NA	NA	NA	NA
group_995	putative protein	2	0	NA	NA	NA	NA
siaA	UDP-N-acetylglucosamine 2-epimerase	2	0	NA	NA	NA	NA
group_290	hypothetical protein	2	0	NA	NA	NA	NA
group_330	hypothetical protein	2	0	NA	NA	NA	NA
group_966	hypothetical protein	2	0	NA	NA	NA	NA
group_295	Potassium-transporting ATPase KdpC subunit	2	0	NA	NA	NA	NA
group_1524	hypothetical protein	2	0	NA	NA	NA	NA
group_1263	DNA ligase	2	0	NA	NA	NA	NA
group_2473	Molybdate-binding protein ModA	2	0	NA	NA	NA	NA
group_463	hypothetical protein	2	0	NA	NA	NA	NA
acs	Acetyl-coenzyme A synthetase	2	0	NA	NA	NA	NA
group_2171	hypothetical protein	2	0	NA	NA	NA	NA
group_1049	hypothetical protein	2	0	NA	NA	NA	NA
group_213	hypothetical protein	2	0	NA	NA	NA	NA
group_592	hypothetical protein	2	0	NA	NA	NA	NA
group_2395	hypothetical protein	2	0	NA	NA	NA	NA
topB	DNA topoisomerase 3	2	0	NA	NA	NA	NA
group_631	hypothetical protein	2	0	NA	NA	NA	NA
group_1843	hypothetical protein	2	0	NA	NA	NA	NA
group_2122	hypothetical protein	2	0	NA	NA	NA	NA
group_630	hypothetical protein	2	0	NA	NA	NA	NA
group_908	hypothetical protein	2	0	NA	NA	NA	NA
group_1440	hypothetical protein	2	0	NA	NA	NA	NA
mcpA	hypothetical protein	2	0	NA	NA	NA	NA
group_1113	Lactaldehyde dehydrogenase	2	0	NA	NA	NA	NA
group_1361	hypothetical protein	2	0	NA	NA	NA	NA
group_3041	hypothetical protein	2	0	NA	NA	NA	NA
group_119	hypothetical protein	2	0	NA	NA	NA	NA
kdpB	Potassium-transporting ATPase ATP-binding subunit	1	3	transporter_activity	NA	NA	transporter
group_1420	hypothetical protein	1	2	NA	NA	NA	NA
xerH	Tyrosine recombinase XerH	1	2	NA	NA	NA	NA
ftsH4	hypothetical protein	1	2	NA	NA	NA	NA
tlyA	16S/23S rRNA (cytidine-2'-O)-methyltransferase TlyA	1	2	NA	NA	NA	NA
group_155	hypothetical protein	1	2	NA	NA	NA	NA
group_535	hypothetical protein	1	2	NA	NA	NA	NA
group_339	Colicin I receptor	1	2	NA	NA	NA	NA
group_1183	hypothetical protein	1	1	NA	NA	NA	NA
group_1191	hypothetical protein	1	1	NA	NA	NA	NA
group_1220	hypothetical protein	1	1	NA	NA	NA	NA
group_1370	hypothetical protein	1	1	NA	NA	NA	NA
uppP	Undecaprenyl-diphosphatase	1	1	NA	NA	NA	metabolite_interconversion_enzyme
mepC	Multidrug/solvent efflux pump outer membrane protein MepC	1	1	NA	NA	NA	NA
pheT	Phenylalanine--tRNA ligase beta subunit	1	1	catalytic_activity	protein_containing_complex	metabolic_process	translational_protein
group_2014	Putative 2-hydroxyacid dehydrogenase	1	1	NA	NA	NA	NA
infC	Translation initiation factor IF-3	1	1	translation_regulator_activity	NA	cellular_process	translational_protein
prfA	Peptide chain release factor RF1	1	1	NA	NA	NA	translational_protein
mraY	Phospho-N-acetylmuramoyl-pentapeptide-transferase	1	1	catalytic_activity	membrane	metabolic_process	metabolite_interconversion_enzyme
mqo	Malate:quinone oxidoreductase	1	1	catalytic_activity	cell	NA	metabolite_interconversion_enzyme
group_947	hypothetical protein	1	1	NA	NA	NA	NA
group_1106	Pyridoxal phosphate homeostasis protein	1	1	NA	NA	NA	NA
group_923	hypothetical protein	1	1	NA	NA	NA	NA
strE	dTDP-glucose 4	1	1	NA	NA	NA	NA
acsA	Acetyl-coenzyme A synthetase	1	1	NA	NA	NA	transporter
group_584	hypothetical protein	1	1	NA	NA	NA	NA
group_325	hypothetical protein	1	1	NA	NA	NA	NA
group_430	putative protein	1	1	NA	NA	NA	NA
group_500	hypothetical protein	1	1	NA	NA	NA	NA
group_1495	putative formaldehyde dehydrogenase AdhA	1	1	NA	NA	NA	NA
group_3542	hypothetical protein	1	1	NA	NA	NA	NA
group_1050	hypothetical protein	1	1	NA	NA	NA	NA
group_9	hypothetical protein	1	1	NA	NA	NA	NA
group_1358	hypothetical protein	1	1	NA	NA	NA	NA
virD4	Protein VirD4	1	1	NA	NA	NA	NA
group_388	hypothetical protein	1	1	NA	NA	NA	NA
group_1525	hypothetical protein	1	1	NA	NA	NA	NA
group_1353	hypothetical protein	1	1	NA	NA	NA	NA
group_1308	hypothetical protein	1	1	NA	NA	NA	NA
hisA	1-(5-phosphoribosyl)-5-[(5-phosphoribosylamino)methylideneamino] imidazole-4-carboxamide isomerase	1	0	catalytic_activity	cell	metabolic_process	metabolite_interconversion_enzyme
group_1083	hypothetical protein	1	0	NA	NA	NA	NA
group_1105	hypothetical protein	1	0	NA	NA	NA	NA
group_1119	hypothetical protein	1	0	NA	NA	NA	NA
group_1135	hypothetical protein	1	0	NA	NA	NA	NA
trmA	tRNA/tmRNA (uracil-C(5))-methyltransferase	1	0	catalytic_activity	cell	NA	NA
yabJ_2	2-iminobutanoate/2-iminopropanoate deaminase	1	0	NA	NA	NA	NA
group_1171	hypothetical protein	1	0	NA	NA	NA	NA
group_1184	hypothetical protein	1	0	NA	NA	NA	NA
argF	Ornithine carbamoyltransferase	1	0	catalytic_activity	NA	metabolic_process	NA
rsmF	Ribosomal RNA small subunit methyltransferase F	1	0	NA	NA	NA	NA
group_1234	hypothetical protein	1	0	NA	NA	NA	NA
group_1236	hypothetical protein	1	0	NA	NA	NA	NA
wbpE	UDP-2-acetamido-2-deoxy-3-oxo-D-glucuronate aminotransferase	1	0	NA	NA	NA	NA
group_1240	hypothetical protein	1	0	NA	NA	NA	NA
pyrF	Orotidine 5'-phosphate decarboxylase	1	0	catalytic_activity	cell	metabolic_process	NA
group_1244	hypothetical protein	1	0	NA	NA	NA	NA
mkl	putative ribonucleotide transport ATP-binding protein mkl	1	0	NA	NA	NA	NA
group_1269	putative tautomerase	1	0	NA	NA	NA	NA
aer_1	Aerotaxis receptor	1	0	NA	NA	NA	NA
pglE	UDP-N-acetylbacillosamine transaminase	1	0	NA	NA	NA	NA
group_1366	hypothetical protein	1	0	NA	NA	NA	NA
group_1384	hypothetical protein	1	0	NA	NA	NA	NA
group_1387	hypothetical protein	1	0	NA	NA	NA	NA
group_1390	hypothetical protein	1	0	NA	NA	NA	NA
group_1394	hypothetical protein	1	0	NA	NA	NA	NA
group_1422	hypothetical protein	1	0	NA	NA	NA	NA
group_1423	hypothetical protein	1	0	NA	NA	NA	NA
czcB	Cobalt-zinc-cadmium resistance protein CzcB	1	0	NA	NA	NA	NA
mobB	Molybdopterin-guanine dinucleotide biosynthesis adapter protein	1	0	NA	NA	NA	NA
group_1443	hypothetical protein	1	0	NA	NA	NA	NA
feoA	Putative Fe(2+) transport protein A	1	0	NA	NA	NA	NA
rsfS	Ribosomal silencing factor RsfS	1	0	binding	NA	metabolic_process	NA
group_1452	hypothetical protein	1	0	NA	NA	NA	NA
cstA	Peptide transporter CstA	1	0	NA	membrane	response_to_stimulus	transporter
cysK	Cysteine synthase	1	0	binding	cell	NA	metabolite_interconversion_enzyme
yceI	Protein YceI	1	0	NA	NA	NA	NA
dppC	Dipeptide transport system permease protein DppC	1	0	NA	NA	NA	NA
hisH_2	Imidazole glycerol phosphate synthase subunit HisH	1	0	catalytic_activity	NA	NA	metabolite_interconversion_enzyme
tupA	Tungstate-binding protein TupA	1	0	NA	NA	NA	NA
group_1499	hypothetical protein	1	0	NA	NA	NA	NA
group_1503	hypothetical protein	1	0	NA	NA	NA	NA
hypA	Hydrogenase/urease maturation factor HypA	1	0	binding	NA	metabolic_process	NA
cysS	Cysteine--tRNA ligase	1	0	catalytic_activity	cell	metabolic_process	translational_protein
group_1529	hypothetical protein	1	0	NA	NA	NA	NA
group_1530	putative protein	1	0	NA	NA	NA	NA
group_1543	hypothetical protein	1	0	NA	NA	NA	NA
group_1545	hypothetical protein	1	0	NA	NA	NA	NA
group_1561	hypothetical protein	1	0	NA	NA	NA	NA
arsB	Arsenical pump membrane protein	1	0	NA	membrane	NA	transporter
glyS	Glycine--tRNA ligase beta subunit	1	0	NA	NA	NA	NA
group_1578	hypothetical protein	1	0	NA	NA	NA	NA
group_1580	hypothetical protein	1	0	NA	NA	NA	NA
pglJ	N-acetylgalactosamine-N	1	0	NA	NA	NA	NA
pglC	Undecaprenyl phosphate N	1	0	NA	NA	NA	NA
ykkC	Multidrug resistance protein YkkC	1	0	NA	NA	NA	NA
ykkD	Multidrug resistance protein YkkD	1	0	NA	NA	NA	NA
cheA	hypothetical protein	1	0	NA	NA	NA	transmembrane_signal_receptor
group_1601	hypothetical protein	1	0	NA	NA	NA	NA
flaC	Secreted flagellin C	1	0	NA	NA	NA	transporter
group_1635	hypothetical protein	1	0	NA	NA	NA	NA
group_1723	hypothetical protein	1	0	NA	NA	NA	NA
tatC	Sec-independent protein translocase protein TatC	1	0	transporter_activity	protein_containing_complex	localization	NA
group_1781	hypothetical protein	1	0	NA	NA	NA	NA
group_1783	hypothetical protein	1	0	NA	NA	NA	NA
aroH	Phospho-2-dehydro-3-deoxyheptonate aldolase	1	0	NA	NA	NA	NA
rimM	Ribosome maturation factor RimM	1	0	NA	NA	NA	NA
group_1795	hypothetical protein	1	0	NA	NA	NA	NA
rpe	Ribulose-phosphate 3-epimerase	1	0	catalytic_activity	cell	metabolic_process	NA
group_1816	hypothetical protein	1	0	NA	NA	NA	NA
group_1818	Aminodeoxyfutalosine deaminase	1	0	NA	NA	NA	NA
yclQ	putative ABC transporter solute-binding protein YclQ	1	0	NA	NA	NA	NA
mtaB	Threonylcarbamoyladenosine tRNA methylthiotransferase MtaB	1	0	NA	NA	NA	NA
truA	tRNA pseudouridine synthase A	1	0	catalytic_activity	NA	metabolic_process	metabolite_interconversion_enzyme
gltX	Glutamate--tRNA ligase	1	0	catalytic_activity	NA	metabolic_process	metabolite_interconversion_enzyme
group_1866	hypothetical protein	1	0	NA	NA	NA	NA
group_1869	hypothetical protein	1	0	NA	NA	NA	NA
group_1874	hypothetical protein	1	0	NA	NA	NA	NA
comM	Competence protein ComM	1	0	NA	NA	NA	NA
folE	GTP cyclohydrolase 1	1	0	catalytic_activity	cell	metabolic_process	metabolite_interconversion_enzyme
group_1888	hypothetical protein	1	0	NA	NA	NA	NA
argR	Lysine/arginine racemase	1	0	NA	NA	NA	NA
hemL	Glutamate-1-semialdehyde 2	1	0	NA	NA	metabolic_process	metabolite_interconversion_enzyme
ppaX	Pyrophosphatase PpaX	1	0	NA	NA	NA	NA
group_1942	hypothetical protein	1	0	NA	NA	NA	NA
aroA	3-phosphoshikimate 1-carboxyvinyltransferase	1	0	catalytic_activity	NA	metabolic_process	metabolite_interconversion_enzyme
rplR	50S ribosomal protein L18	1	0	binding	NA	NA	translational_protein
rsmA	Ribosomal RNA small subunit methyltransferase A	1	0	NA	NA	NA	NA
group_1979	hypothetical protein	1	0	NA	NA	NA	NA
rnhB	Ribonuclease HII	1	0	catalytic_activity	protein_containing_complex	response_to_stimulus	nucleic_acid_binding_protein
tcyP	L-cystine uptake protein TcyP	1	0	NA	NA	NA	NA
group_2005	hypothetical protein	1	0	NA	NA	NA	NA
trpA	Tryptophan synthase alpha chain	1	0	catalytic_activity	organelle	metabolic_process	metabolite_interconversion_enzyme
coaD	Phosphopantetheine adenylyltransferase	1	0	NA	NA	NA	metabolite_interconversion_enzyme
pyrC_2	Dihydroorotase	1	0	catalytic_activity	cell	metabolic_process	metabolite_interconversion_enzyme
group_2045	hypothetical protein	1	0	NA	NA	NA	NA
group_2048	hypothetical protein	1	0	NA	NA	NA	NA
group_2057	hypothetical protein	1	0	NA	NA	NA	NA
nhaA_1	Na(+)/H(+) antiporter NhaA	1	0	NA	NA	NA	transporter
tig	Trigger factor	1	0	catalytic_activity	NA	cellular_process	chaperone
group_2335	hypothetical protein	1	0	NA	NA	NA	NA
rplN	50S ribosomal protein L14	1	0	structural_molecule_activity	protein_containing_complex	NA	translational_protein
rpsG	30S ribosomal protein S7	1	0	structural_molecule_activity	protein_containing_complex	metabolic_process	translational_protein
ktrA	Ktr system potassium uptake protein A	1	0	NA	NA	NA	NA
nrfA	Cytochrome c-552	1	0	catalytic_activity	membrane	metabolic_process	metabolite_interconversion_enzyme
prs	Ribose-phosphate pyrophosphokinase	1	0	catalytic_activity	protein_containing_complex	metabolic_process	metabolite_interconversion_enzyme
glnQ_2	Glutamine transport ATP-binding protein GlnQ	1	0	NA	NA	NA	NA
group_3856	Nucleoid-associated protein	1	0	NA	NA	NA	NA
rpoD	RNA polymerase sigma factor RpoD	1	0	NA	NA	NA	gene_specific_transcriptional_regulator
peb1A	Major cell-binding factor	1	0	NA	NA	NA	NA
thrB	Homoserine kinase	1	0	NA	NA	NA	NA
cydA	Cytochrome bd-I ubiquinol oxidase subunit 1	1	0	catalytic_activity	protein_containing_complex	metabolic_process	metabolite_interconversion_enzyme
group_3901	hypothetical protein	1	0	NA	NA	NA	NA
rpsC	30S ribosomal protein S3	1	0	structural_molecule_activity	protein_containing_complex	NA	translational_protein
cfiB	2-oxoglutarate carboxylase small subunit	1	0	NA	NA	NA	NA
group_3911	hypothetical protein	1	0	NA	NA	NA	NA
efp	Elongation factor P	1	0	translation_regulator_activity	cell	NA	translational_protein
ccoN1	Cbb3-type cytochrome c oxidase subunit CcoN1	1	0	NA	NA	NA	NA
rpoN	RNA polymerase sigma-54 factor	1	0	NA	NA	NA	NA
mreB	Rod shape-determining protein MreB	1	0	NA	NA	NA	NA
sodB	Superoxide dismutase [Fe]	1	0	catalytic_activity	NA	NA	metabolite_interconversion_enzyme
pstC1	Phosphate transport system permease protein PstC 1	1	0	NA	NA	NA	NA
rplQ	50S ribosomal protein L17	1	0	structural_molecule_activity	protein_containing_complex	NA	translational_protein
metQ_1	D-methionine-binding lipoprotein MetQ	1	0	NA	NA	NA	NA
mepM	Murein DD-endopeptidase MepM	1	0	NA	NA	NA	NA
group_4014	hypothetical protein	1	0	NA	NA	NA	NA
ppk	Polyphosphate kinase	1	0	NA	NA	NA	metabolite_interconversion_enzyme
group_4022	hypothetical protein	1	0	NA	NA	NA	NA
ispH	4-hydroxy-3-methylbut-2-enyl diphosphate reductase	1	0	NA	NA	NA	metabolite_interconversion_enzyme
group_4028	Leu/Ile/Val-binding protein	1	0	NA	NA	NA	NA
gatA	Glutamyl-tRNA(Gln) amidotransferase subunit A	1	0	molecular_function_regulator	NA	localization	NA
group_4035	hypothetical protein	1	0	NA	NA	NA	NA
rluB	Ribosomal large subunit pseudouridine synthase B	1	0	NA	NA	NA	nucleic_acid_binding_protein
group_4038	hypothetical protein	1	0	NA	NA	NA	NA
pgbA	Plasminogen-binding protein PgbA	1	0	NA	NA	NA	NA
nlpA	Lipoprotein 28	1	0	NA	NA	NA	NA
glmM	Phosphoglucosamine mutase	1	0	catalytic_activity	NA	NA	metabolite_interconversion_enzyme
purU	Formyltetrahydrofolate deformylase	1	0	NA	NA	NA	metabolite_interconversion_enzyme
accB	Biotin carboxyl carrier protein of acetyl-CoA carboxylase	1	0	NA	NA	NA	metabolite_interconversion_enzyme
group_4071	hypothetical protein	1	0	NA	NA	NA	NA
group_4072	hypothetical protein	1	0	NA	NA	NA	NA
fba	Fructose-bisphosphate aldolase	1	0	NA	NA	NA	NA
purC	Phosphoribosylaminoimidazole-succinocarboxamide synthase	1	0	NA	cell	NA	metabolite_interconversion_enzyme
group_4083	hypothetical protein	1	0	NA	NA	NA	NA
miaB	tRNA-2-methylthio-N(6)-dimethylallyladenosine synthase	1	0	catalytic_activity	NA	metabolic_process	NA
metK	S-adenosylmethionine synthase	1	0	catalytic_activity	cell	NA	metabolite_interconversion_enzyme
ftn	Bacterial non-heme ferritin	1	0	NA	NA	NA	NA
hypE	Carbamoyl dehydratase HypE	1	0	NA	NA	NA	NA
gtaB	UTP--glucose-1-phosphate uridylyltransferase	1	0	NA	NA	NA	NA
mrdB	Peptidoglycan glycosyltransferase MrdB	1	0	NA	NA	NA	NA
msbA	Lipid A export ATP-binding/permease protein MsbA	1	0	transporter_activity	NA	localization	transporter
cysL	HTH-type transcriptional regulator CysL	1	0	NA	NA	NA	NA
group_4140	Gluconate 2-dehydrogenase flavoprotein	1	0	NA	NA	NA	NA
ccpA	Cytochrome c551 peroxidase	1	0	NA	NA	NA	NA
csd	hypothetical protein	1	0	NA	NA	NA	NA
group_4150	hypothetical protein	1	0	NA	NA	NA	NA
nqo6	NADH-quinone oxidoreductase subunit 6	1	0	NA	NA	NA	NA
plsY	Glycerol-3-phosphate acyltransferase	1	0	NA	NA	NA	NA
ilvE	Branched-chain-amino-acid aminotransferase	1	0	catalytic_activity	cell	metabolic_process	metabolite_interconversion_enzyme
group_4186	hypothetical protein	1	0	NA	NA	NA	NA
flhB	Flagellar biosynthetic protein FlhB	1	0	NA	membrane	NA	protein_modifying_enzyme
group_4192	hypothetical protein	1	0	NA	NA	NA	NA
group_4198	hypothetical protein	1	0	NA	NA	NA	NA
fabD	Malonyl CoA-acyl carrier protein transacylase	1	0	catalytic_activity	NA	metabolic_process	NA
group_4202	hypothetical protein	1	0	NA	NA	NA	NA
tktA	Transketolase 1	1	0	NA	NA	NA	NA
group_4206	hypothetical protein	1	0	NA	NA	NA	NA
group_4210	putative FAD-linked oxidoreductase	1	0	NA	NA	NA	NA
hydC	Quinone-reactive Ni/Fe-hydrogenase B-type cytochrome subunit	1	0	NA	NA	NA	NA
galE	UDP-glucose 4-epimerase	1	0	catalytic_activity	cell	metabolic_process	metabolite_interconversion_enzyme
group_4223	hypothetical protein	1	0	NA	NA	NA	NA
lpxD	UDP-3-O-acylglucosamine N-acyltransferase	1	0	NA	NA	NA	metabolite_interconversion_enzyme
ppiB	Peptidyl-prolyl cis-trans isomerase B	1	0	NA	NA	NA	NA
queC	7-cyano-7-deazaguanine synthase	1	0	NA	NA	metabolic_process	metabolite_interconversion_enzyme
kdsA	2-dehydro-3-deoxyphosphooctonate aldolase	1	0	NA	NA	NA	metabolite_interconversion_enzyme
purD	Phosphoribosylamine--glycine ligase	1	0	NA	NA	NA	metabolite_interconversion_enzyme
group_4272	hypothetical protein	1	0	NA	NA	NA	NA
group_4274	hypothetical protein	1	0	NA	NA	NA	NA
gltX1	Glutamate--tRNA ligase 1	1	0	NA	NA	NA	NA
group_4288	hypothetical protein	1	0	NA	NA	NA	NA
rluD	Ribosomal large subunit pseudouridine synthase D	1	0	catalytic_activity	NA	metabolic_process	nucleic_acid_binding_protein
exbD_2	Biopolymer transport protein ExbD	1	0	NA	NA	NA	NA
hisF_2	Imidazole glycerol phosphate synthase subunit HisF	1	0	catalytic_activity	NA	NA	metabolite_interconversion_enzyme
trpGD	Bifunctional protein TrpGD	1	0	NA	NA	NA	NA
murI	Glutamate racemase	1	0	catalytic_activity	NA	metabolic_process	NA
group_4319	putative AAA domain-containing protein	1	0	NA	NA	NA	NA
group_4324	hypothetical protein	1	0	NA	NA	NA	NA
ychF	Ribosome-binding ATPase YchF	1	0	catalytic_activity	cell	NA	protein_binding_activity_modulator
fixP	Cbb3-type cytochrome c oxidase subunit FixP	1	0	NA	NA	NA	NA
nadD	Nicotinate-nucleotide adenylyltransferase	1	0	catalytic_activity	NA	metabolic_process	metabolite_interconversion_enzyme
kpsF	Arabinose 5-phosphate isomerase KpsF	1	0	NA	NA	NA	NA
group_670	hypothetical protein	1	0	NA	NA	NA	NA
group_671	hypothetical protein	1	0	NA	NA	NA	NA
gph	Phosphoglycolate phosphatase	1	0	NA	NA	NA	NA
group_684	hypothetical protein	1	0	NA	NA	NA	NA
group_698	hypothetical protein	1	0	NA	NA	NA	NA
group_736	putative protein	1	0	NA	NA	NA	NA
group_772	hypothetical protein	1	0	NA	NA	NA	NA
trpC_1	Tryptophan biosynthesis protein TrpCF	1	0	catalytic_activity	NA	metabolic_process	metabolite_interconversion_enzyme
group_878	hypothetical protein	1	0	NA	NA	NA	NA
thiD	Hydroxymethylpyrimidine/phosphomethylpyrimidine kinase	1	0	catalytic_activity	cell	metabolic_process	metabolite_interconversion_enzyme
prmC	Release factor glutamine methyltransferase	1	0	NA	NA	NA	NA
rplI	50S ribosomal protein L9	1	0	NA	NA	NA	translational_protein
ctb	Group 3 truncated hemoglobin ctb	1	0	NA	NA	NA	NA
group_899	hypothetical protein	1	0	NA	NA	NA	NA
group_905	hypothetical protein	1	0	NA	NA	NA	NA
hcpC	Beta-lactamase HcpA	1	0	NA	NA	NA	NA
coaE	Dephospho-CoA kinase	1	0	catalytic_activity	NA	metabolic_process	metabolite_interconversion_enzyme
group_954	hypothetical protein	1	0	NA	NA	NA	NA
group_960	hypothetical protein	1	0	NA	NA	NA	NA
mutY	Adenine DNA glycosylase	1	0	catalytic_activity	NA	response_to_stimulus	nucleic_acid_binding_protein
aroK	Shikimate kinase	1	0	catalytic_activity	cell	metabolic_process	metabolite_interconversion_enzyme
group_985	hypothetical protein	1	0	NA	NA	NA	NA
group_992	hypothetical protein	1	0	NA	NA	NA	NA
murB	UDP-N-acetylenolpyruvoylglucosamine reductase	1	0	NA	NA	NA	NA
znuA	High-affinity zinc uptake system protein ZnuA	1	0	NA	NA	NA	NA
group_1144	hypothetical protein	1	0	NA	NA	NA	NA
group_1250	hypothetical protein	1	0	NA	NA	NA	NA
group_1532	hypothetical protein	1	0	NA	NA	NA	NA
mdaB	Modulator of drug activity B	1	0	NA	NA	NA	NA
leuC	3-isopropylmalate dehydratase large subunit	1	0	NA	NA	NA	NA
dnaN	Beta sliding clamp	1	0	NA	NA	metabolic_process	nucleic_acid_binding_protein
dtpT_2	Di-/tripeptide transporter	1	0	NA	NA	NA	NA
hisF_1	Imidazole glycerol phosphate synthase subunit HisF	1	0	catalytic_activity	NA	NA	metabolite_interconversion_enzyme
group_895	hypothetical protein	1	0	NA	NA	NA	NA
group_944	hypothetical protein	1	0	NA	NA	NA	NA
mepA	Multidrug export protein MepA	1	0	NA	NA	NA	NA
group_1383	hypothetical protein	1	0	NA	NA	NA	NA
group_1479	hypothetical protein	1	0	NA	NA	NA	NA
group_1790	hypothetical protein	1	0	NA	NA	NA	NA
group_1887	hypothetical protein	1	0	NA	NA	NA	NA
sdhA	8-methylmenaquinol:fumarate reductase flavoprotein subunit	1	0	NA	NA	NA	NA
group_742	hypothetical protein	1	0	NA	NA	NA	NA
group_955	hypothetical protein	1	0	NA	NA	NA	NA
ldh	L-lactate dehydrogenase	1	0	NA	NA	NA	NA
group_1034	hypothetical protein	1	0	NA	NA	NA	NA
ybeY	Endoribonuclease YbeY	1	0	NA	NA	NA	NA
group_1426	hypothetical protein	1	0	NA	NA	NA	NA
group_1485	hypothetical protein	1	0	NA	NA	NA	NA
selD	Selenide	1	0	catalytic_activity	cell	metabolic_process	metabolite_interconversion_enzyme
group_1960	hypothetical protein	1	0	NA	NA	NA	NA
group_823	hypothetical protein	1	0	NA	NA	NA	NA
group_1434	hypothetical protein	1	0	NA	NA	NA	NA
cysC	putative adenylyl-sulfate kinase	1	0	NA	NA	NA	NA
yccU	putative protein YccU	1	0	NA	NA	NA	NA
hxlR	HTH-type transcriptional activator HxlR	1	0	NA	NA	NA	NA
group_1214	hypothetical protein	1	0	NA	NA	NA	NA
group_1369	hypothetical protein	1	0	NA	NA	NA	NA
group_1989	hypothetical protein	1	0	NA	NA	NA	NA
group_1148	hypothetical protein	1	0	NA	NA	NA	NA
group_1441	hypothetical protein	1	0	NA	NA	NA	NA
pseH	UDP-4-amino-4	1	0	NA	NA	NA	NA
group_1901	hypothetical protein	1	0	NA	NA	NA	NA
citN	Citrate transporter	1	0	NA	NA	NA	NA
panD	Aspartate 1-decarboxylase	1	0	NA	NA	NA	NA
panC	Pantothenate synthetase	1	0	catalytic_activity	NA	metabolic_process	metabolite_interconversion_enzyme
group_403	hypothetical protein	1	0	NA	NA	NA	NA
group_1111	AP-4-A phosphorylase	1	0	NA	NA	NA	NA
legI_2	N	1	0	NA	NA	NA	NA
group_768	hypothetical protein	1	0	NA	NA	NA	NA
nrgA	Ammonium transporter	1	0	NA	NA	NA	NA
group_804	putative RNA pseudouridine synthase	1	0	NA	NA	NA	NA
group_974	hypothetical protein	1	0	NA	NA	NA	NA
group_743	hypothetical protein	1	0	NA	NA	NA	NA
mepS	Murein DD-endopeptidase MepS/Murein LD-carboxypeptidase	1	0	NA	NA	NA	NA
blc	Outer membrane lipoprotein Blc	1	0	NA	NA	NA	NA
ligA_2	DNA ligase	1	0	NA	NA	NA	nucleic_acid_binding_protein
group_928	hypothetical protein	1	0	NA	NA	NA	NA
group_1288	hypothetical protein	1	0	NA	NA	NA	NA
modA	Molybdate-binding protein ModA	1	0	NA	membrane	NA	NA
pyrC_1	Dihydroorotase	1	0	catalytic_activity	cell	metabolic_process	metabolite_interconversion_enzyme
group_1919	hypothetical protein	1	0	NA	NA	NA	NA
pgsA	CDP-diacylglycerol--glycerol-3-phosphate 3-phosphatidyltransferase	1	0	NA	NA	metabolic_process	metabolite_interconversion_enzyme
torC	Cytochrome c-type protein TorC	1	0	catalytic_activity	NA	metabolic_process	transporter
uxaA_1	Altronate dehydratase	1	0	NA	NA	NA	NA
dapA_2	4-hydroxy-tetrahydrodipicolinate synthase	1	0	NA	NA	NA	metabolite_interconversion_enzyme
neuA	N-acylneuraminate cytidylyltransferase	1	0	NA	NA	NA	NA
legI_1	N	1	0	NA	NA	NA	NA
group_44	hypothetical protein	1	0	NA	NA	NA	NA
group_638	hypothetical protein	1	0	NA	NA	NA	NA
rhmT	Inner membrane transport protein RhmT	1	0	NA	NA	NA	NA
aldA	Lactaldehyde dehydrogenase	1	0	catalytic_activity	NA	NA	metabolite_interconversion_enzyme
group_501	hypothetical protein	1	0	NA	NA	NA	NA
group_939	hypothetical protein	1	0	NA	NA	NA	NA
group_419	hypothetical protein	1	0	NA	NA	NA	NA
group_2532	putative protein	1	0	NA	NA	NA	NA
group_1287	hypothetical protein	1	0	NA	NA	NA	NA
group_274	hypothetical protein	1	0	NA	NA	NA	NA
group_564	hypothetical protein	1	0	NA	NA	NA	NA
group_1849	hypothetical protein	1	0	NA	NA	NA	NA
group_613	CDP-diacylglycerol--glycerol-3-phosphate 3-phosphatidyltransferase	1	0	NA	NA	NA	NA
group_892	Aminopyrimidine aminohydrolase	1	0	NA	NA	NA	NA
group_941	hypothetical protein	1	0	NA	NA	NA	NA
group_2469	hypothetical protein	1	0	NA	NA	NA	NA
group_1658	hypothetical protein	1	0	NA	NA	NA	NA
group_1963	hypothetical protein	1	0	NA	NA	NA	NA
group_2441	hypothetical protein	1	0	NA	NA	NA	NA
group_2448	hypothetical protein	1	0	NA	NA	NA	NA
group_467	hypothetical protein	1	0	NA	NA	NA	NA
group_553	hypothetical protein	1	0	NA	NA	NA	NA
group_921	putative methyltransferase	1	0	NA	NA	NA	NA
group_929	hypothetical protein	1	0	NA	NA	NA	NA
group_1198	hypothetical protein	1	0	NA	NA	NA	NA
rfbE	CDP-paratose 2-epimerase	1	0	NA	NA	NA	NA
group_1620	hypothetical protein	1	0	NA	NA	NA	NA
group_19	hypothetical protein	1	0	NA	NA	NA	NA
group_369	Outer membrane lipoprotein Blc	1	0	NA	NA	NA	NA
group_644	hypothetical protein	1	0	NA	NA	NA	NA
group_1322	Adenosylmethionine-8-amino-7-oxononanoate aminotransferase	1	0	NA	NA	NA	NA
group_1644	hypothetical protein	1	0	NA	NA	NA	NA
dns	Extracellular deoxyribonuclease	1	0	NA	NA	NA	NA
group_1666	hypothetical protein	1	0	NA	NA	NA	NA
group_2165	hypothetical protein	1	0	NA	NA	NA	NA
group_2640	hypothetical protein	1	0	NA	NA	NA	NA
ydhP	hypothetical protein	1	0	NA	NA	NA	NA
group_935	hypothetical protein	1	0	NA	NA	NA	NA
group_140	hypothetical protein	1	0	NA	NA	NA	NA
group_1844	hypothetical protein	1	0	NA	NA	NA	NA
group_2091	hypothetical protein	1	0	NA	NA	NA	NA
group_2279	hypothetical protein	1	0	NA	NA	NA	NA
group_1428	hypothetical protein	1	0	NA	NA	NA	NA
ssb_2	hypothetical protein	1	0	NA	NA	NA	NA
group_196	Sensor protein KdpD	1	0	NA	NA	NA	NA
group_2114	Polysialic acid transport protein KpsM	1	0	NA	NA	NA	NA
group_1281	hypothetical protein	1	0	NA	NA	NA	NA
traC	DNA primase TraC	1	0	NA	NA	NA	NA
virB9	Type IV secretion system protein virB9	1	0	NA	NA	NA	NA
group_256	hypothetical protein	1	0	NA	NA	NA	NA
group_332	hypothetical protein	1	0	NA	NA	NA	NA
group_3413	hypothetical protein	1	0	NA	NA	NA	NA
group_900	Phosphorylated carbohydrates phosphatase	1	0	NA	NA	NA	NA
dmsB	Anaerobic dimethyl sulfoxide reductase chain B	1	0	NA	NA	NA	NA
group_254	hypothetical protein	1	0	NA	NA	NA	NA
hsdS	hypothetical protein	1	0	NA	NA	NA	NA
group_2256	hypothetical protein	1	0	NA	NA	NA	NA
group_3110	hypothetical protein	1	0	NA	NA	NA	NA
group_319	Cystathionine beta-lyase	1	0	NA	NA	NA	NA
group_380	hypothetical protein	1	0	NA	NA	NA	NA
group_843	hypothetical protein	1	0	NA	NA	NA	NA
group_1150	Adenine permease AdeQ	1	0	NA	NA	NA	NA
virB2	Type IV secretion system protein virB2	1	0	NA	NA	NA	NA
group_1764	hypothetical protein	1	0	NA	NA	NA	NA
group_2313	hypothetical protein	1	0	NA	NA	NA	NA
group_634	3-carboxy-cis	1	0	NA	NA	NA	NA
group_1686	putative N-acetyltransferase YafP	1	0	NA	NA	NA	NA
yhjE	Inner membrane metabolite transport protein YhjE	1	0	NA	NA	NA	NA
group_2097	hypothetical protein	1	0	NA	NA	NA	NA
group_466	hypothetical protein	1	0	NA	NA	NA	NA
group_721	hypothetical protein	1	0	NA	NA	NA	NA
group_118	hypothetical protein	1	0	NA	NA	NA	NA
group_14	hypothetical protein	1	0	NA	NA	NA	NA
group_2087	hypothetical protein	1	0	NA	NA	NA	NA
group_21	hypothetical protein	1	0	NA	NA	NA	NA
group_222	hypothetical protein	1	0	NA	NA	NA	NA
group_224	hypothetical protein	1	0	NA	NA	NA	NA
group_909	hypothetical protein	1	0	NA	NA	NA	NA
group_1749	hypothetical protein	1	0	NA	NA	NA	NA
group_2222	GDP-6-deoxy-D-mannose reductase	1	0	NA	NA	NA	NA
group_2856	hypothetical protein	1	0	NA	NA	NA	NA
group_399	hypothetical protein	1	0	NA	NA	NA	NA
group_400	hypothetical protein	1	0	NA	NA	NA	NA
group_172	Proline/betaine transporter	0	3	NA	NA	NA	NA
group_799	hypothetical protein	0	2	NA	NA	NA	NA
group_1110	hypothetical protein	0	2	NA	NA	NA	NA
group_495	hypothetical protein	0	2	NA	NA	NA	NA
group_718	hypothetical protein	0	2	NA	NA	NA	NA
group_2187	hypothetical protein	0	2	NA	NA	NA	NA
fcl_2	GDP-L-fucose synthase	0	2	catalytic_activity	NA	NA	metabolite_interconversion_enzyme
group_539	hypothetical protein	0	2	NA	NA	NA	NA
flgE	Flagellar hook protein FlgE	0	2	NA	NA	NA	structural_protein
pomA	Chemotaxis protein PomA	0	1	NA	NA	NA	NA
nimT	2-nitroimidazole transporter	0	1	NA	NA	NA	NA
group_1584	hypothetical protein	0	1	NA	NA	NA	NA
group_1959	3'	0	1	NA	NA	NA	NA
ppk2	hypothetical protein	0	1	NA	NA	NA	NA
alsT	Amino-acid carrier protein AlsT	0	1	NA	NA	NA	NA
secA	Protein translocase subunit SecA	0	1	transporter_activity	NA	NA	transporter
group_4179	hypothetical protein	0	1	NA	NA	NA	NA
group_812	hypothetical protein	0	1	NA	NA	NA	NA
group_885	GTP cyclohydrolase 1 type 2	0	1	NA	NA	NA	NA
yedF	Putative sulfur carrier protein YedF	0	1	NA	NA	NA	NA
group_1838	hypothetical protein	0	1	NA	NA	NA	NA
group_415	putative HTH-type transcriptional regulator	0	1	NA	NA	NA	NA
adeQ	Adenine permease AdeQ	0	1	NA	NA	NA	NA
group_309	hypothetical protein	0	1	NA	NA	NA	NA
group_91	hypothetical protein	0	1	NA	NA	NA	NA
dcuD_2	Putative cryptic C4-dicarboxylate transporter DcuD	0	1	NA	NA	NA	NA
group_169	Proline/betaine transporter	0	1	NA	NA	NA	NA
mgl	L-methionine gamma-lyase	0	1	NA	NA	NA	NA
fepA	Ferrienterobactin receptor	0	1	NA	NA	NA	NA
group_233	hypothetical protein	0	1	NA	NA	NA	NA
group_102	Di-/tripeptide transporter	0	1	NA	NA	NA	NA
group_540	hypothetical protein	0	1	NA	NA	NA	NA
group_289	hypothetical protein	0	1	NA	NA	NA	NA
vatD	hypothetical protein	0	1	NA	NA	NA	NA
group_602	hypothetical protein	0	1	NA	NA	NA	NA
cirA_2	hypothetical protein	0	1	NA	NA	NA	NA
group_428	putative protein	0	1	NA	NA	NA	NA
group_1841	hypothetical protein	0	1	NA	NA	NA	NA
adhA	putative formaldehyde dehydrogenase AdhA	0	1	NA	NA	NA	NA
group_1468	hypothetical protein	0	1	NA	NA	NA	NA
group_1290	hypothetical protein	0	1	NA	NA	NA	NA
group_1662	hypothetical protein	0	1	NA	NA	NA	NA
group_2173	hypothetical protein	0	1	NA	NA	NA	NA
group_1069	hypothetical protein	0	1	NA	NA	NA	NA
epsJ_2	hypothetical protein	0	1	NA	NA	NA	NA
group_827	hypothetical protein	0	1	NA	NA	NA	NA
dmsA	Dimethyl sulfoxide reductase DmsA	0	1	NA	NA	NA	NA
group_1374	hypothetical protein	0	1	NA	NA	NA	NA
group_1319	hypothetical protein	0	1	NA	NA	NA	NA
group_215	hypothetical protein	0	1	NA	NA	NA	NA
group_433	hypothetical protein	0	1	NA	NA	NA	NA
